# Supplementary material for: Amino­guanidinium hydrogen fumarate
Source: Acta Crystallogr Sect E Struct Rep Online. 2009 Feb 18;65(Pt 3):o548. doi: 10.1107/S1600536809004553 (PMC2968477; doi:10.1107/S1600536809004553)
Supplement: Supplementary file 1 [file e-65-0o548-sup1.cif]

##############################################################################
###                                                                        ###
###        Electronic paper (Acta Crystallographica Section E)             ###
###                                                                        ###
##############################################################################
#                                                                            #
# This CIF contains the data in a paper accepted for publication in Acta     #
# Crystallographica Section E. It conforms to the requirements of Notes      #
# for Authors for Section E, and has been peer reviewed under the auspices   #
# of the IUCr Commission on Journals.                                        #
#                                                                            #
# Full details of the Crystallographic Information File format               #
# are given in the paper "The Crystallographic Information File (CIF):       #
# a New Standard Archive File for Crystallography" by S. R. Hall, F. H.      #
# Allen and I. D. Brown [Acta Cryst. (1991), A47, 655-685].                  #
#                                                                            #
# The current version of the core CIF dictionary is obtainable from          #
# ftp://ftp.iucr.org/pub/cif_core.dic. The current version number is 2.4.    #
#                                                                            #
# Software is freely available for graphical display of the structure(s) in  #
# this CIF.  For information consult the CIF home page http://www.iucr.org/  #
# cif/home.html                                                              #
#                                                                            #
# This file may be used for bona fide research purposes within the           #
# scientific community so long as proper attribution is given to the journal # 
# article from which it was obtained.                                        #
#                                                                            #
##############################################################################
                                             
data_global
_audit_creation_method     SHELXL-97
_journal_date_recd_electronic     2009-02-04
_journal_date_accepted     2009-02-08
_journal_name_full     'Acta Crystallographica, Section E'
_journal_year     2009
_journal_volume     65
_journal_issue      3
_journal_page_first     o548
_journal_page_last     o548
_journal_paper_category     QO
_journal_coeditor_code     WM2220
_publ_contact_author_name     'A. Subbiahpandi'
_publ_contact_author_address
;
  Department of Physics
  Presidency College
  Chennai- 600 005
  India
;
_publ_contact_author_email     'a_spandian@yahoo.com'
_publ_contact_author_fax     '044 091 2854 4894'
_publ_contact_author_phone     '044 091 2474 2093'
_publ_section_title
;
Aminoguanidinium hydrogen fumarate
;
loop_
    _publ_author_name
    _publ_author_address
    'Murugavel, Swaminathan'
;
Department of  Physics
Thanthai Periyar Government Institute of Technology
Vellore 632 002
India
;
    'Ganesh, Gnanavelu'
;
Department of  Physics
SMK Fomra Institute of Technology
Thaiyur
Chennai 603 103
India
;
    'Subbiah Pandi, Arunachalathevar'
;
Department of  Physics
Presidency College (Autonomous)
Chennai 600 005
India
;
    'Govindarajan, Subbiah'
;
Department of Chemistry
Bharathiar University
Coimbatore 641 046
India
;
    'Selvakumar, Rajendran'
;
Department of Chemistry
Bharathiar University
Coimbatore 641 046
India
;
data_I
_audit_creation_method     SHELXL-97
_chemical_name_systematic
;
Aminoguanidinium hydrogen fumarate
;
_chemical_name_common     ?
_chemical_formula_moiety     'C1 H7 N4 +, C4 H3 O4 -'
_chemical_formula_sum     'C5 H10 N4 O4'
_chemical_formula_iupac     'C1 H7 N4 +, C4 H3 O4 -'
_chemical_formula_weight     190.17
_chemical_melting_point     ?
_symmetry_cell_setting     'monoclinic'
_symmetry_space_group_name_H-M     'P 21/c'
_symmetry_space_group_name_Hall     '-P 2ybc'
loop_
    _symmetry_equiv_pos_as_xyz
    'x, y, z'
    '-x, y+1/2, -z+1/2'
    '-x, -y, -z'
    'x, -y-1/2, z-1/2'
_cell_length_a     6.3869(3)
_cell_length_b     19.8731(10)
_cell_length_c     7.0482(4)
_cell_angle_alpha     90.00
_cell_angle_beta     114.688(3)
_cell_angle_gamma     90.00
_cell_volume     812.84(8)
_cell_formula_units_Z     4
_cell_measurement_reflns_used     1824
_cell_measurement_theta_min     2
_cell_measurement_theta_max     29.9
_cell_measurement_temperature     293(2)
_exptl_crystal_description     Block
_exptl_crystal_colour     colourless
_exptl_crystal_size_max     0.26
_exptl_crystal_size_mid     0.15
_exptl_crystal_size_min     0.15
_exptl_crystal_density_diffrn     1.554
_exptl_crystal_density_meas     ?
_exptl_crystal_density_method     'not measured'
_exptl_crystal_F_000     400
_exptl_absorpt_coefficient_mu     0.134
_exptl_absorpt_correction_type     'multi-scan'
_exptl_absorpt_process_details     '(SADABS; Sheldrick, 1996)'
_exptl_absorpt_correction_T_min     0.966
_exptl_absorpt_correction_T_max     0.976
_exptl_special_details
;
;
_diffrn_ambient_temperature     293(2)
_diffrn_radiation_type     MoK\a
_diffrn_radiation_wavelength     0.71073
_diffrn_radiation_source     'fine-focus sealed tube'
_diffrn_radiation_monochromator     graphite
_diffrn_measurement_device_type     'Bruker APEXII CCD area-detector'
_diffrn_measurement_method     \w
_diffrn_detector_area_resol_mean     10.0
_diffrn_reflns_number     10713
_diffrn_reflns_av_R_equivalents     0.0277
_diffrn_reflns_av_sigmaI/netI     0.0228
_diffrn_reflns_theta_min     2.05
_diffrn_reflns_theta_max     29.92
_diffrn_reflns_theta_full     29.92
_diffrn_measured_fraction_theta_max     0.999
_diffrn_measured_fraction_theta_full     0.999
_diffrn_reflns_limit_h_min     -8
_diffrn_reflns_limit_h_max     7
_diffrn_reflns_limit_k_min     -24
_diffrn_reflns_limit_k_max     27
_diffrn_reflns_limit_l_min     -9
_diffrn_reflns_limit_l_max     9
_diffrn_standards_number     0
_diffrn_standards_interval_count     .
_diffrn_standards_interval_time     .
_diffrn_standards_decay_%     ?
_refine_special_details
;
 Refinement of F^2^ against ALL reflections.  The weighted R-factor wR and
 goodness of fit S are based on F^2^, conventional R-factors R are based
 on F, with F set to zero for negative F^2^. The threshold expression of
 F^2^ > 2sigma(F^2^) is used only for calculating R-factors(gt) etc. and is
 not relevant to the choice of reflections for refinement.  R-factors based
 on F^2^ are statistically about twice as large as those based on F, and R-
 factors based on ALL data will be even larger.
;
_reflns_number_total     2340
_reflns_number_gt     1824
_reflns_threshold_expression     I>2\s(I)
_refine_ls_structure_factor_coef     Fsqd
_refine_ls_matrix_type     full
_refine_ls_R_factor_all     0.0528
_refine_ls_R_factor_gt     0.0403
_refine_ls_wR_factor_gt     0.1189
_refine_ls_wR_factor_ref     0.1315
_refine_ls_goodness_of_fit_ref     1.040
_refine_ls_restrained_S_all     1.040
_refine_ls_number_reflns     2340
_refine_ls_number_parameters     146
_refine_ls_number_restraints     0
_refine_ls_hydrogen_treatment     mixed
_refine_ls_weighting_scheme     calc
_refine_ls_weighting_details
              'w=1/[\s^2^(Fo^2^)+(0.0756P)^2^+0.1408P] where P=(Fo^2^+2Fc^2^)/3'
_atom_sites_solution_hydrogens     geom
_atom_sites_solution_primary     direct
_atom_sites_solution_secondary     difmap
_refine_ls_shift/su_max     ?
_refine_ls_shift/su_max_lt     0.001
_refine_ls_shift/su_mean     0.000
_refine_diff_density_max     0.326
_refine_diff_density_min     -0.314
_refine_ls_extinction_method     none
_refine_ls_extinction_coef     ?
loop_
    _atom_type_symbol
    _atom_type_description
    _atom_type_scat_dispersion_real
    _atom_type_scat_dispersion_imag
    _atom_type_scat_source
    'C' 'C' 0.0033 0.0016
                         'International Tables Vol C Tables 4.2.6.8 and 6.1.1.4'
    'H' 'H' 0.0000 0.0000
                         'International Tables Vol C Tables 4.2.6.8 and 6.1.1.4'
    'N' 'N' 0.0061 0.0033
                         'International Tables Vol C Tables 4.2.6.8 and 6.1.1.4'
    'O' 'O' 0.0106 0.0060
                         'International Tables Vol C Tables 4.2.6.8 and 6.1.1.4'
_computing_data_collection     'APEX2 (Bruker, 2004)'
_computing_cell_refinement     'APEX2 (Bruker, 2004)'
_computing_data_reduction     'SAINT (Bruker, 2004)'
_computing_structure_solution     'SHELXS97 (Sheldrick, 2008)'
_computing_structure_refinement     'SHELXL97 (Sheldrick, 2008)'
_computing_molecular_graphics     'ORTEP-3 (Farrugia, 1997)'
_computing_publication_material
                            'SHELXL97 (Sheldrick, 2008) and PLATON (Spek, 2009)'
loop_
    _atom_site_type_symbol
    _atom_site_label
    _atom_site_fract_x
    _atom_site_fract_y
    _atom_site_fract_z
    _atom_site_U_iso_or_equiv
    _atom_site_adp_type
    _atom_site_calc_flag
    _atom_site_refinement_flags
    _atom_site_occupancy
    _atom_site_disorder_assembly
    _atom_site_disorder_group
    H H11B 0.243(3) 0.4484(12) 0.254(3) 0.057(5) Uiso d . 1 . .
    H H12 0.573(3) 0.3932(11) 0.302(3) 0.056(5) Uiso d . 1 . .
    H H13A 0.861(4) 0.3941(12) 0.204(3) 0.072(6) Uiso d . 1 . .
    C C1 1.12336(19) 0.84396(5) 0.68336(19) 0.0281(3) Uani d . 1 . .
    C C2 0.9984(2) 0.78049(5) 0.68320(19) 0.0274(2) Uani d . 1 . .
    H H2 1.0738 0.7396 0.6953 0.033 Uiso calc R 1 . .
    C C3 0.7863(2) 0.78034(6) 0.6666(2) 0.0292(3) Uani d . 1 . .
    H H3 0.7125 0.8212 0.6595 0.035 Uiso calc R 1 . .
    C C4 0.6603(2) 0.71704(5) 0.65888(19) 0.0279(3) Uani d . 1 . .
    O O6 1.04931(17) 0.89803(5) 0.71551(19) 0.0466(3) Uani d . 1 . .
    O O7 1.30209(15) 0.83829(4) 0.64654(17) 0.0362(2) Uani d . 1 . .
    O O8 0.45191(15) 0.72255(4) 0.64769(17) 0.0374(2) Uani d . 1 . .
    H H8 0.4189 0.7625 0.6465 0.056 Uiso calc R 1 . .
    O O9 0.74557(17) 0.66199(4) 0.66416(19) 0.0434(3) Uani d . 1 . .
    H H10A 0.521(3) 0.5783(9) 0.214(3) 0.046(5) Uiso d . 1 . .
    H H10B 0.747(4) 0.5370(10) 0.245(3) 0.057(5) Uiso d . 1 . .
    H H11A 0.221(3) 0.5225(10) 0.224(3) 0.053(5) Uiso d . 1 . .
    C C5 0.5133(2) 0.48405(6) 0.25398(18) 0.0277(3) Uani d . 1 . .
    N N10 0.6094(2) 0.54110(5) 0.23653(19) 0.0350(3) Uani d . 1 . .
    N N11 0.3028(2) 0.48299(6) 0.2428(2) 0.0412(3) Uani d . 1 . .
    N N12 0.6265(2) 0.42625(5) 0.2812(2) 0.0361(3) Uani d . 1 . .
    N N13 0.8519(2) 0.42556(6) 0.2974(2) 0.0431(3) Uani d . 1 . .
    H H13B 0.935(4) 0.4125(10) 0.424(3) 0.061(6) Uiso d . 1 . .
loop_
    _atom_site_aniso_label
    _atom_site_aniso_U_11
    _atom_site_aniso_U_22
    _atom_site_aniso_U_33
    _atom_site_aniso_U_12
    _atom_site_aniso_U_13
    _atom_site_aniso_U_23
    C1 0.0233(5) 0.0217(5) 0.0413(6) -0.0015(4) 0.0153(5) 0.0003(4)
    C2 0.0253(5) 0.0198(5) 0.0400(6) -0.0004(4) 0.0166(5) 0.0010(4)
    C3 0.0270(6) 0.0179(5) 0.0477(7) -0.0010(4) 0.0206(5) -0.0004(4)
    C4 0.0264(5) 0.0200(5) 0.0412(6) -0.0018(4) 0.0180(5) 0.0000(4)
    O6 0.0395(5) 0.0226(4) 0.0891(8) -0.0035(4) 0.0382(6) -0.0077(5)
    O7 0.0291(4) 0.0264(4) 0.0620(6) -0.0027(3) 0.0279(4) 0.0003(4)
    O8 0.0280(4) 0.0228(4) 0.0683(7) -0.0027(3) 0.0272(4) -0.0004(4)
    O9 0.0390(5) 0.0196(4) 0.0796(7) 0.0023(3) 0.0328(5) 0.0019(4)
    C5 0.0301(6) 0.0208(5) 0.0345(6) 0.0007(4) 0.0158(5) 0.0002(4)
    N10 0.0341(6) 0.0206(5) 0.0553(7) -0.0007(4) 0.0238(5) 0.0025(4)
    N11 0.0350(6) 0.0254(5) 0.0713(9) 0.0000(5) 0.0304(6) 0.0024(5)
    N12 0.0353(6) 0.0193(5) 0.0599(7) 0.0021(4) 0.0260(5) 0.0052(4)
    N13 0.0345(6) 0.0348(6) 0.0638(9) 0.0076(5) 0.0244(6) 0.0025(6)
_geom_special_details
;
 All esds (except the esd in the dihedral angle between two l.s. planes)
 are estimated using the full covariance matrix.  The cell esds are taken
 into account individually in the estimation of esds in distances, angles
 and torsion angles; correlations between esds in cell parameters are only
 used when they are defined by crystal symmetry.  An approximate (isotropic)
 treatment of cell esds is used for estimating esds involving l.s. planes.
;
loop_
    _geom_bond_atom_site_label_1
    _geom_bond_atom_site_label_2
    _geom_bond_site_symmetry_2
    _geom_bond_distance
    _geom_bond_publ_flag
    C1 O6 . 1.2325(14) ?
    C1 O7 . 1.2770(14) ?
    C1 C2 . 1.4922(15) ?
    C2 C3 . 1.3105(16) ?
    C2 H2 . 0.9300 ?
    C3 C4 . 1.4820(15) ?
    C3 H3 . 0.9300 ?
    C4 O9 . 1.2159(14) ?
    C4 O8 . 1.3044(14) ?
    O8 H8 . 0.8200 ?
    C5 N11 . 1.3136(17) ?
    C5 N10 . 1.3190(15) ?
    C5 N12 . 1.3278(15) ?
    N10 H10A . 0.905(18) ?
    N10 H10B . 0.86(2) ?
    N11 H11B . 0.80(2) ?
    N11 H11A . 0.92(2) ?
    N12 N13 . 1.3960(16) ?
    N12 H12 . 0.78(2) ?
    N13 H13A . 0.93(2) ?
    N13 H13B . 0.87(2) ?
loop_
    _geom_angle_atom_site_label_1
    _geom_angle_atom_site_label_2
    _geom_angle_atom_site_label_3
    _geom_angle_site_symmetry_1
    _geom_angle_site_symmetry_3
    _geom_angle
    _geom_angle_publ_flag
    O6 C1 O7 . . 123.96(10) ?
    O6 C1 C2 . . 119.40(10) ?
    O7 C1 C2 . . 116.64(10) ?
    C3 C2 C1 . . 122.32(10) ?
    C3 C2 H2 . . 118.8 ?
    C1 C2 H2 . . 118.8 ?
    C2 C3 C4 . . 122.04(10) ?
    C2 C3 H3 . . 119.0 ?
    C4 C3 H3 . . 119.0 ?
    O9 C4 O8 . . 120.67(10) ?
    O9 C4 C3 . . 122.22(10) ?
    O8 C4 C3 . . 117.11(10) ?
    C4 O8 H8 . . 109.5 ?
    N11 C5 N10 . . 120.83(11) ?
    N11 C5 N12 . . 118.46(11) ?
    N10 C5 N12 . . 120.71(11) ?
    C5 N10 H10A . . 115.9(12) ?
    C5 N10 H10B . . 114.5(14) ?
    H10A N10 H10B . . 129.6(19) ?
    C5 N11 H11B . . 121.4(15) ?
    C5 N11 H11A . . 120.0(12) ?
    H11B N11 H11A . . 119(2) ?
    C5 N12 N13 . . 120.06(11) ?
    C5 N12 H12 . . 120.1(15) ?
    N13 N12 H12 . . 119.5(15) ?
    N12 N13 H13A . . 108.3(15) ?
    N12 N13 H13B . . 104.9(14) ?
    H13A N13 H13B . . 109.7(19) ?
loop_
    _geom_torsion_atom_site_label_1
    _geom_torsion_atom_site_label_2
    _geom_torsion_atom_site_label_3
    _geom_torsion_atom_site_label_4
    _geom_torsion_site_symmetry_1
    _geom_torsion_site_symmetry_2
    _geom_torsion_site_symmetry_3
    _geom_torsion_site_symmetry_4
    _geom_torsion
    _geom_torsion_publ_flag
    O6 C1 C2 C3 . . . . 16.50(19) ?
    O7 C1 C2 C3 . . . . -162.59(12) ?
    C1 C2 C3 C4 . . . . 177.74(11) ?
    C2 C3 C4 O9 . . . . -1.2(2) ?
    C2 C3 C4 O8 . . . . 178.28(11) ?
    N11 C5 N12 N13 . . . . -178.90(13) ?
    N10 C5 N12 N13 . . . . 1.8(2) ?
loop_
    _geom_hbond_atom_site_label_D
    _geom_hbond_atom_site_label_H
    _geom_hbond_atom_site_label_A
    _geom_hbond_site_symmetry_A
    _geom_hbond_distance_DH
    _geom_hbond_distance_HA
    _geom_hbond_distance_DA
    _geom_hbond_angle_DHA
    O8 H8 O7 1_455 0.82 1.68 2.4890(10)
                                      168.3
    N10 H10A O7 4_475 0.91(2) 2.09(2) 2.9930(10)
                                               177(2)
    N11 H11A O6 4_475 0.92(2) 1.91(2) 2.827(2) 173(2)
