# Supplementary material for: Amino­guanidinium hydrogen fumarate
Source: Acta Crystallogr Sect E Struct Rep Online. 2009 Feb 18;65(Pt 3):o548. doi: 10.1107/S1600536809004553 (PMC2968477; doi:10.1107/S1600536809004553)
Supplement: Supplementary file 2 [file e-65-0o548-Isup2.hkl]

#
# h,k,l, Fc-squared, Fo-squared, sigma(Fo-squared) and status flag
#
data_I
_shelx_title ' FUAG in P2(1)/c'
_shelx_refln_list_code          4
_shelx_F_calc_maximum      179.00
_exptl_crystal_F_000       400.00
_reflns_d_resolution_high  0.7125
 
loop_
 _symmetry_equiv_pos_as_xyz
 'x, y, z'
 '-x, y+1/2, -z+1/2'
 '-x, -y, -z'
 'x, -y-1/2, z-1/2'
 
_cell_length_a     6.3869
_cell_length_b    19.8731
_cell_length_c     7.0482
_cell_angle_alpha  90.000
_cell_angle_beta  114.688
_cell_angle_gamma  90.000
 
_shelx_F_squared_multiplier     1.000
 
loop_
 _refln_index_h
 _refln_index_k
 _refln_index_l
 _refln_F_squared_calc
 _refln_F_squared_meas
 _refln_F_squared_sigma
 _refln_observed_status
   1   0   0     1091.58     1001.68     13.65 o
   2   0   0      128.09      141.32      2.86 o
   3   0   0      523.86      571.16     10.35 o
   4   0   0       46.00       42.27      1.25 o
   5   0   0       34.57       36.23      1.41 o
   6   0   0       50.17       41.49      2.25 o
   7   0   0       12.37       19.68      1.83 o
   8   0   0       13.29       15.10      2.67 o
   1   1   0        0.01        0.22      0.09 o
   2   1   0      114.01       87.57      1.12 o
   3   1   0     2167.74     2187.73     27.12 o
   4   1   0        0.86        1.12      0.35 o
   5   1   0        1.85        1.96      0.43 o
   6   1   0      187.02      174.63      4.11 o
   7   1   0       16.95       22.35      1.35 o
   8   1   0       12.34       14.54      1.51 o
   0   2   0      102.22      116.85      3.00 o
   1   2   0      647.47      614.25      8.46 o
   2   2   0       22.03       31.02      0.52 o
   3   2   0        3.84        5.76      0.31 o
   4   2   0      296.19      283.10      3.38 o
   5   2   0       22.65       18.70      0.80 o
   6   2   0        0.00       -0.52      0.68 o
   7   2   0        7.17        5.37      0.95 o
   8   2   0        4.32        3.10      1.17 o
   1   3   0     2374.53     2377.22     25.56 o
   2   3   0     1247.58     1289.48     18.69 o
   3   3   0       26.04       28.44      0.62 o
   4   3   0      169.67      156.89      2.20 o
   5   3   0      129.05      123.62      2.14 o
   6   3   0      102.69      100.66      3.90 o
   7   3   0        3.12        2.69      0.87 o
   8   3   0        0.79        1.37      1.10 o
   0   4   0     1126.26     1122.80     25.12 o
   1   4   0     4087.88     4200.26     49.79 o
   2   4   0      357.65      345.78      3.86 o
   3   4   0       15.70       15.65      0.47 o
   4   4   0      111.96      117.98      1.77 o
   5   4   0       36.25       32.34      1.33 o
   6   4   0       62.45       56.35      2.07 o
   7   4   0        7.76        6.80      0.98 o
   8   4   0        0.60        0.30      1.00 o
   1   5   0      458.90      505.95      5.21 o
   2   5   0      108.40      130.30      1.70 o
   3   5   0       15.04       18.63      0.54 o
   4   5   0      319.85      321.54      4.41 o
   5   5   0      108.00       97.16      2.08 o
   6   5   0        0.07       -0.35      0.79 o
   7   5   0        0.00       -0.80      0.80 o
   8   5   0        0.30        1.28      1.29 o
   0   6   0       16.58        8.77      0.53 o
   1   6   0      558.05      710.37      8.24 o
   2   6   0     2720.09     2858.00     30.47 o
   3   6   0       22.39       25.33      0.75 o
   4   6   0      288.58      271.71      3.69 o
   5   6   0      566.01      563.61      7.53 o
   6   6   0        3.91        3.62      1.08 o
   7   6   0       19.77       21.20      1.53 o
   1   7   0     1050.64     1121.50     19.78 o
   2   7   0      103.05      117.46      1.50 o
   3   7   0      169.88      169.16      2.46 o
   4   7   0        3.40        2.71      0.41 o
   5   7   0      120.30      118.40      2.13 o
   6   7   0       51.47       51.25      1.74 o
   7   7   0        2.72        3.05      0.96 o
   0   8   0      209.43      263.86      6.03 o
   1   8   0       14.70       19.51      1.07 o
   2   8   0      395.10      449.60      5.01 o
   3   8   0       13.17       19.10      0.75 o
   4   8   0      230.25      241.44      3.50 o
   5   8   0       52.23       48.79      1.31 o
   6   8   0        0.45        0.81      0.99 o
   7   8   0        1.67        1.73      0.94 o
   1   9   0      751.07      868.11     10.96 o
   2   9   0      101.36      130.10      1.97 o
   3   9   0       61.94       66.46      1.12 o
   4   9   0        7.37        9.30      0.84 o
   5   9   0       10.90       12.32      0.76 o
   6   9   0       33.76       35.70      1.51 o
   7   9   0        2.01        0.03      0.87 o
   0  10   0       18.77       19.19      1.42 o
   1  10   0      167.85      191.54      3.09 o
   2  10   0      789.82      841.41     15.12 o
   3  10   0        2.91        3.68      0.50 o
   4  10   0      120.86      115.49      2.48 o
   5  10   0        5.71        9.36      1.02 o
   6  10   0       47.24       49.93      1.76 o
   7  10   0       29.78       32.57      2.36 o
   1  11   0     1247.30     1297.32     16.29 o
   2  11   0      161.83      164.55      4.35 o
   3  11   0       12.42       16.71      0.76 o
   4  11   0       76.71       69.38      1.80 o
   5  11   0      481.96      491.54      7.37 o
   6  11   0       16.99       17.60      1.31 o
   7  11   0        0.13        0.47      0.90 o
   0  12   0      488.50      494.15      9.15 o
   1  12   0       57.71       61.01      2.79 o
   2  12   0      421.90      462.51      6.13 o
   3  12   0        5.80        6.40      0.60 o
   4  12   0        0.00       -0.51      0.51 o
   5  12   0      200.56      196.86      3.66 o
   6  12   0        0.41       -0.67      0.67 o
   7  12   0       17.92       18.51      1.49 o
   1  13   0       20.44       20.23      0.74 o
   2  13   0       42.69       59.33      1.24 o
   3  13   0       41.74       40.38      1.21 o
   4  13   0       27.69       25.75      1.17 o
   5  13   0        1.98        1.75      0.91 o
   6  13   0       50.27       58.61      1.95 o
   7  13   0       12.46       12.99      1.43 o
   0  14   0      684.02      656.41     13.74 o
   1  14   0       57.77       65.30      1.34 o
   2  14   0        7.20        6.82      0.52 o
   3  14   0       35.56       43.73      1.28 o
   4  14   0        2.40        2.71      0.64 o
   5  14   0        3.87        5.25      0.82 o
   6  14   0       74.14       77.93      2.27 o
   7  14   0        1.40        0.87      0.91 o
   1  15   0        2.13        2.04      0.47 o
   2  15   0        1.68        2.50      0.52 o
   3  15   0      402.90      315.65      4.96 o
   4  15   0      133.36      121.31      2.70 o
   5  15   0        1.30        0.75      0.68 o
   6  15   0       43.39       42.35      1.97 o
   0  16   0     2855.86     2857.41     50.34 o
   1  16   0        1.01        1.06      0.47 o
   2  16   0        6.69        5.98      0.63 o
   3  16   0       63.21       57.31      1.67 o
   4  16   0       90.06       81.52      2.14 o
   5  16   0        0.01        0.59      0.67 o
   6  16   0        2.11        3.90      1.11 o
   1  17   0      122.86      124.70      2.41 o
   2  17   0       41.95       34.26      1.17 o
   3  17   0       25.33       27.62      1.82 o
   4  17   0      125.72      113.01      2.63 o
   5  17   0       46.53       44.75      1.71 o
   6  17   0      136.30      141.40      3.36 o
   0  18   0      916.09      990.16     25.95 o
   1  18   0        4.83        7.63      1.00 o
   2  18   0        5.24        4.55      0.64 o
   3  18   0       32.57       28.62      1.35 o
   4  18   0      110.55      103.85      2.54 o
   5  18   0        0.44        0.66      0.72 o
   6  18   0        0.01       -0.75      0.79 o
   1  19   0       12.98       16.31      1.05 o
   2  19   0       95.66       88.66      2.02 o
   3  19   0      205.59      169.11      3.51 o
   4  19   0       67.40       59.69      1.88 o
   5  19   0        0.15       -0.44      0.69 o
   0  20   0      278.33      270.33      7.09 o
   1  20   0      144.26      142.07      3.10 o
   2  20   0        2.58        2.08      0.64 o
   3  20   0        2.29        1.94      0.72 o
   4  20   0        5.57        5.07      1.51 o
   5  20   0       15.26       15.35      1.18 o
   1  21   0       14.86       18.45      1.13 o
   2  21   0       29.06       30.96      1.59 o
   3  21   0       27.01       26.82      1.34 o
   4  21   0       10.81       11.39      1.30 o
   5  21   0        5.01        6.60      0.99 o
   0  22   0      108.86      116.34      5.61 o
   1  22   0        1.09        1.98      0.73 o
   2  22   0      121.23      122.97      3.35 o
   3  22   0        0.37       -0.23      0.74 o
   4  22   0        1.32        0.84      0.75 o
   5  22   0      114.68      117.42      5.53 o
   1  23   0       27.62       29.68      1.45 o
   2  23   0        0.26        2.18      0.86 o
   3  23   0        2.28        1.05      0.83 o
   4  23   0        6.49        5.02      1.00 o
   0  24   0        0.35        2.05      1.09 o
   1  24   0        9.90       11.58      1.27 o
   2  24   0       90.14       97.86      3.02 o
   3  24   0        9.76        9.91      1.19 o
   4  24   0       16.77       23.62      1.93 o
   1  25   0       78.56       81.84      2.83 o
   2  25   0        1.17        1.33      0.91 o
   3  25   0       15.30       15.82      1.88 o
   0  26   0        5.49        7.22      2.48 o
   1  26   0        0.82       -0.65      0.91 o
   2  26   0        4.57        6.95      1.44 o
   1  27   0        3.51        6.94      1.22 o
   2  27   0        0.24       -0.19      0.87 o
  -8   1   1        0.03       -0.29      0.84 o
  -7   1   1       32.20       33.66      1.50 o
  -6   1   1       46.43       39.42      2.07 o
  -5   1   1      111.12       97.66      2.16 o
  -4   1   1     1471.10     1501.15     27.78 o
  -3   1   1      808.62      873.00     10.09 o
  -2   1   1      507.66      490.56      4.78 o
  -1   1   1      265.47      281.37      3.13 o
   0   1   1        0.51        0.21      0.09 o
   1   1   1        3.09        5.23      0.25 o
   2   1   1      234.19      223.13      2.34 o
   3   1   1      823.30      843.09      8.73 o
   4   1   1      551.47      570.36      6.70 o
   5   1   1       81.60       77.01      1.53 o
   6   1   1       30.36       31.37      1.48 o
   7   1   1        3.70        3.03      1.47 o
  -8   2   1       13.28       14.52      1.32 o
  -7   2   1        4.58        3.80      0.84 o
  -6   2   1        6.92        4.82      0.88 o
  -5   2   1       19.47       19.46      0.83 o
  -4   2   1      123.51      128.44      2.15 o
  -3   2   1      980.42     1071.54     10.90 o
  -2   2   1      745.14      771.12      8.92 o
  -1   2   1      486.22      454.54      5.72 o
   0   2   1       15.38       23.12      0.31 o
   1   2   1     3196.11     3237.88     29.42 o
   2   2   1      286.34      278.73      3.03 o
   3   2   1       19.81       22.92      0.60 o
   4   2   1      142.98      139.26      1.86 o
   5   2   1        1.06        0.65      0.61 o
   6   2   1       12.45       11.78      1.08 o
   7   2   1        1.49        1.79      1.01 o
  -8   3   1        1.51        1.12      0.87 o
  -7   3   1        9.58        7.76      1.34 o
  -6   3   1        3.06        3.28      0.68 o
  -5   3   1       38.87       34.30      1.08 o
  -4   3   1       51.21       48.82      0.90 o
  -3   3   1      234.13      275.30      3.46 o
  -2   3   1       54.39       62.51      0.97 o
  -1   3   1     4128.36     4262.94     57.31 o
   0   3   1       74.42       75.14      0.91 o
   1   3   1      522.58      577.63      5.95 o
   2   3   1        2.31        2.58      0.27 o
   3   3   1       16.49       20.76      0.59 o
   4   3   1       86.79       88.63      1.45 o
   5   3   1        1.12        0.92      0.62 o
   6   3   1       19.01       20.00      1.26 o
   7   3   1       25.11       20.74      1.65 o
  -8   4   1        2.97        4.82      1.20 o
  -7   4   1       52.90       52.46      1.80 o
  -6   4   1      251.03      232.29      4.27 o
  -5   4   1        5.81        5.45      0.84 o
  -4   4   1      468.82      493.52      6.42 o
  -3   4   1        3.72        8.71      0.38 o
  -2   4   1      171.79      177.11      3.00 o
  -1   4   1       25.02       34.76      0.78 o
   0   4   1     1183.74     1226.52     10.28 o
   1   4   1     2265.41     2315.50     24.70 o
   2   4   1      383.72      371.99      3.97 o
   3   4   1       73.26       73.09      1.11 o
   4   4   1        6.52        6.80      0.48 o
   5   4   1       82.44       78.64      1.91 o
   6   4   1       32.51       33.11      1.52 o
   7   4   1        6.10        6.41      1.22 o
  -8   5   1       21.75       30.83      4.97 o
  -7   5   1        3.72        3.09      0.85 o
  -6   5   1       28.68       27.76      1.22 o
  -5   5   1      442.80      423.73      7.03 o
  -4   5   1      139.77      138.71      2.10 o
  -3   5   1      333.69      342.86      4.51 o
  -2   5   1     1045.61     1156.25     19.00 o
  -1   5   1     2930.64     2963.06     37.95 o
   0   5   1        1.97        1.96      0.17 o
   1   5   1      328.40      346.27      3.88 o
   2   5   1       65.85       73.40      1.02 o
   3   5   1      199.08      198.95      2.76 o
   4   5   1      101.97      108.80      1.79 o
   5   5   1      369.37      364.59      5.75 o
   6   5   1       28.71       28.04      2.57 o
   7   5   1        8.59        8.33      1.25 o
  -8   6   1       20.24       21.25      1.76 o
  -7   6   1        0.67        0.27      0.73 o
  -6   6   1       55.63       55.00      1.63 o
  -5   6   1      951.37      940.35     13.18 o
  -4   6   1       11.71       14.31      0.65 o
  -3   6   1       30.16       35.76      0.70 o
  -2   6   1       67.67       78.65      1.34 o
  -1   6   1      950.63     1009.71     13.79 o
   0   6   1      866.86      931.09      9.46 o
   1   6   1        1.32        1.27      0.24 o
   2   6   1      149.45      147.58      1.76 o
   3   6   1        0.54        0.24      0.24 o
   4   6   1       90.16       91.43      1.60 o
   5   6   1      136.07      136.57      2.71 o
   6   6   1        5.59        6.44      1.09 o
   7   6   1        0.35       -0.67      0.94 o
  -8   7   1        0.22       -0.96      0.96 o
  -7   7   1        1.35        3.91      1.43 o
  -6   7   1       20.12       22.73      1.14 o
  -5   7   1       80.47       77.09      1.66 o
  -4   7   1      439.93      429.80      5.72 o
  -3   7   1        0.21        1.51      0.36 o
  -2   7   1        0.72        0.08      0.19 o
  -1   7   1     2940.76     3278.46     35.01 o
   0   7   1      424.54      415.71      4.62 o
   1   7   1     6412.23     6953.77     74.30 o
   2   7   1       22.11       23.65      0.61 o
   3   7   1        0.55        0.63      0.32 o
   4   7   1       10.61        8.97      0.55 o
   5   7   1       43.04       43.68      1.47 o
   6   7   1       45.73       49.60      2.09 o
   7   7   1       17.19       22.75      1.68 o
  -8   8   1        0.46        0.44      1.06 o
  -7   8   1       25.94       26.42      1.53 o
  -6   8   1       69.09       70.05      1.83 o
  -5   8   1      143.51      147.68      2.58 o
  -4   8   1     1280.88     1202.33     14.02 o
  -3   8   1        1.71        1.04      0.30 o
  -2   8   1       25.14       27.30      0.68 o
  -1   8   1     4968.54     5664.84     60.55 o
   0   8   1      126.07       96.51      1.39 o
   1   8   1      155.28      205.76      2.47 o
   2   8   1        7.66        6.26      0.38 o
   3   8   1       57.46       58.15      1.06 o
   4   8   1     1293.42     1259.99     14.76 o
   5   8   1        0.84        1.35      0.82 o
   6   8   1       18.70       20.94      2.25 o
   7   8   1        6.37        5.27      1.20 o
  -8   9   1       53.55       70.80      2.90 o
  -7   9   1        3.48        2.53      0.88 o
  -6   9   1      107.63      108.16      2.20 o
  -5   9   1       21.86       24.55      1.01 o
  -4   9   1      609.71      588.86      7.11 o
  -3   9   1      430.33      457.23      6.61 o
  -2   9   1      211.02      293.89      5.59 o
  -1   9   1      109.23      143.72      2.31 o
   0   9   1       37.51       33.48      0.72 o
   1   9   1      961.28     1005.84     10.93 o
   2   9   1       16.69       26.25      0.73 o
   3   9   1      301.26      283.17      3.43 o
   4   9   1       29.16       26.76      0.89 o
   5   9   1      310.93      307.15      5.63 o
   6   9   1      106.81      108.73      2.78 o
   7   9   1        2.28        1.61      1.02 o
  -7  10   1        0.62        0.81      0.88 o
  -6  10   1       82.74       83.89      2.10 o
  -5  10   1     1310.14     1317.04     20.57 o
  -4  10   1      122.14      121.71      2.45 o
  -3  10   1       18.59       14.31      0.83 o
  -2  10   1      174.02      178.57      2.85 o
  -1  10   1     2040.48     2332.14     29.03 o
   0  10   1       53.78       58.18      1.02 o
   1  10   1      413.63      433.84      4.92 o
   2  10   1       34.38       50.10      0.95 o
   3  10   1       23.56       25.69      0.76 o
   4  10   1        0.59        0.20      0.53 o
   5  10   1      149.05      147.16      3.25 o
   6  10   1        0.88        0.88      1.02 o
   7  10   1        0.86        1.05      0.96 o
  -7  11   1        1.49        2.20      0.86 o
  -6  11   1       12.65       13.84      0.85 o
  -5  11   1       86.98       92.46      2.19 o
  -4  11   1       18.94       15.50      0.83 o
  -3  11   1       52.44       55.54      1.28 o
  -2  11   1        0.19        1.97      0.34 o
  -1  11   1        2.23       -0.12      0.18 o
   0  11   1       12.67       17.65      0.61 o
   1  11   1      538.84      628.86      7.01 o
   2  11   1       90.41       88.86      1.38 o
   3  11   1        6.22        6.61      0.49 o
   4  11   1        1.42        0.78      0.58 o
   5  11   1      189.57      191.40      3.93 o
   6  11   1        5.11        5.33      1.15 o
   7  11   1        0.07       -0.45      0.96 o
  -7  12   1       21.89       22.37      1.46 o
  -6  12   1       60.14       59.12      1.58 o
  -5  12   1        1.80        0.64      0.62 o
  -4  12   1        9.30        7.18      0.67 o
  -3  12   1        4.94        4.14      0.42 o
  -2  12   1       52.16       51.09      1.40 o
  -1  12   1       10.93       10.73      1.04 o
   0  12   1       32.43       37.40      0.87 o
   1  12   1        0.03       -0.25      0.33 o
   2  12   1       74.77       85.42      1.93 o
   3  12   1       68.30       71.99      1.48 o
   4  12   1      214.52      197.84      3.88 o
   5  12   1       57.42       62.11      2.17 o
   6  12   1        7.11        7.81      1.04 o
  -7  13   1       22.47       22.31      1.47 o
  -6  13   1       10.55       10.23      0.93 o
  -5  13   1       18.66       18.17      1.35 o
  -4  13   1      143.20      122.45      2.53 o
  -3  13   1       87.50       99.52      1.92 o
  -2  13   1      159.92      190.28      2.88 o
  -1  13   1      282.41      312.81      4.73 o
   0  13   1       30.67       32.66      0.92 o
   1  13   1        0.96        2.29      0.56 o
   2  13   1       25.74       28.98      0.83 o
   3  13   1      106.92      105.43      1.94 o
   4  13   1       62.77       60.79      1.83 o
   5  13   1        1.50        0.68      0.74 o
   6  13   1       24.29       25.25      1.48 o
  -7  14   1       14.32       16.18      2.98 o
  -6  14   1       12.04       15.45      1.04 o
  -5  14   1        9.95       12.42      0.89 o
  -4  14   1      186.83      172.49      3.80 o
  -3  14   1      119.31      112.77      2.13 o
  -2  14   1        5.64        3.57      0.51 o
  -1  14   1      266.58      273.27      4.25 o
   0  14   1      193.49      206.41      3.06 o
   1  14   1     1170.11     1200.65     14.08 o
   2  14   1        0.15        0.44      0.43 o
   3  14   1        0.38       -0.17      0.43 o
   4  14   1        4.24        4.20      0.84 o
   5  14   1        0.35        0.34      0.72 o
   6  14   1        1.22       -0.82      0.85 o
  -7  15   1        0.74        0.80      0.82 o
  -6  15   1        2.31        2.86      0.76 o
  -5  15   1        3.58        4.49      0.69 o
  -4  15   1       81.70       75.13      1.90 o
  -3  15   1        6.43        4.43      0.57 o
  -2  15   1       52.33       46.79      1.54 o
  -1  15   1      588.68      585.56      8.47 o
   0  15   1       33.44       36.92      1.07 o
   1  15   1      187.90      178.45      2.80 o
   2  15   1       57.19       56.31      1.47 o
   3  15   1       22.47       26.11      1.21 o
   4  15   1      148.16      139.70      3.09 o
   5  15   1        0.01       -0.90      0.90 o
   6  15   1       13.71       13.58      1.51 o
  -6  16   1       44.30       52.27      4.00 o
  -5  16   1        5.37        4.60      0.75 o
  -4  16   1       98.72       95.40      2.24 o
  -3  16   1      131.21      148.22      2.99 o
  -2  16   1        5.17        2.51      0.54 o
  -1  16   1      160.38      163.10      2.87 o
   0  16   1     1087.06     1089.33     13.95 o
   1  16   1        1.61        0.78      0.58 o
   2  16   1       13.29       11.44      0.77 o
   3  16   1       19.61       23.32      1.17 o
   4  16   1        7.89        6.86      0.88 o
   5  16   1        6.70        6.71      0.94 o
   6  16   1       21.19       25.82      1.52 o
  -6  17   1       23.70       26.21      1.37 o
  -5  17   1        0.23       -0.82      0.82 o
  -4  17   1       13.10       12.16      0.88 o
  -3  17   1        0.03        0.38      0.53 o
  -2  17   1        8.94        7.81      0.68 o
  -1  17   1       15.78       17.81      0.89 o
   1  17   1        2.81        3.91      0.61 o
   2  17   1        0.01       -0.14      0.51 o
   3  17   1        6.27        7.62      0.84 o
   4  17   1        8.17        7.72      0.91 o
   5  17   1        0.81        0.92      0.75 o
   6  17   1        3.38        5.19      1.70 o
  -6  18   1       23.52       28.47      1.45 o
  -5  18   1        0.19       -0.27      0.59 o
  -4  18   1       95.26       81.47      2.10 o
  -3  18   1        4.04        4.85      0.70 o
  -2  18   1       59.09       50.20      1.89 o
  -1  18   1       84.18       90.83      1.99 o
   0  18   1     1168.89     1170.40     16.47 o
   1  18   1       38.77       35.45      1.24 o
   2  18   1       41.92       35.90      1.28 o
   3  18   1        4.77        5.10      0.79 o
   4  18   1        2.91        1.53      0.74 o
   5  18   1        5.89        4.75      0.93 o
  -6  19   1        0.25        0.90      0.76 o
  -5  19   1        6.19        7.14      0.87 o
  -4  19   1       31.79       27.26      1.26 o
  -3  19   1       25.56       21.98      1.14 o
  -2  19   1       13.98       13.37      0.86 o
  -1  19   1      479.24      476.56      8.41 o
   0  19   1       19.04       46.44      2.24 o
   1  19   1      143.37      138.42      3.60 o
   2  19   1        0.79       -0.33      0.56 o
   3  19   1       23.04       20.28      1.19 o
   4  19   1       47.55       41.86      1.67 o
   5  19   1        5.70        7.12      1.01 o
  -5  20   1       16.44       19.70      1.19 o
  -4  20   1       28.70       27.20      1.44 o
  -3  20   1        2.09        1.39      0.64 o
  -2  20   1       16.98       19.73      1.92 o
  -1  20   1      106.04      113.94      2.39 o
   0  20   1       94.03       99.42      2.51 o
   1  20   1      515.95      503.43      9.13 o
   2  20   1        1.73        2.59      0.88 o
   3  20   1        8.40       10.04      1.00 o
   4  20   1       14.66       13.84      1.14 o
   5  20   1        1.41        1.27      0.84 o
  -5  21   1        1.38        1.00      0.72 o
  -4  21   1       90.75       76.95      2.15 o
  -3  21   1       58.17       53.74      1.75 o
  -2  21   1       82.31       87.03      2.28 o
  -1  21   1       57.56       65.12      1.97 o
   0  21   1        9.00       11.87      0.99 o
   2  21   1       45.11       48.32      1.99 o
   3  21   1       41.46       35.85      2.51 o
   4  21   1       18.09       15.47      1.38 o
  -5  22   1       12.68       11.78      1.10 o
  -4  22   1       17.95       21.05      1.36 o
  -3  22   1        4.41        3.77      0.77 o
  -2  22   1        5.23        7.52      1.02 o
  -1  22   1        6.81        8.72      0.92 o
   0  22   1        5.95        6.78      0.90 o
   1  22   1        8.90        9.82      1.01 o
   2  22   1       12.11       12.89      1.28 o
   3  22   1        5.90        7.70      1.13 o
   4  22   1      104.02       98.76      3.11 o
  -4  23   1       20.84       24.91      1.37 o
  -3  23   1        2.22        2.46      0.86 o
  -2  23   1       10.52       12.46      1.44 o
  -1  23   1       27.65       29.93      1.68 o
   0  23   1        1.80        1.17      0.73 o
   1  23   1      119.48      115.60      2.87 o
   2  23   1        1.80        1.46      1.12 o
   3  23   1        2.12        1.30      0.87 o
   4  23   1        0.26        1.35      1.51 o
  -4  24   1        0.18        0.21      1.13 o
  -3  24   1        0.16       -0.50      0.78 o
  -2  24   1        0.13       -0.22      0.84 o
  -1  24   1      158.57      158.12      5.94 o
   0  24   1        1.24        1.07      0.77 o
   1  24   1       30.71       31.88      1.81 o
   2  24   1        9.62       11.74      1.29 o
   3  24   1       17.93       18.87      1.93 o
  -3  25   1       51.14       51.93      2.71 o
  -2  25   1       47.63       48.62      2.14 o
  -1  25   1       19.12       25.46      1.69 o
   0  25   1        0.04       -0.19      0.86 o
   1  25   1       33.52       33.78      1.91 o
   2  25   1       16.38       20.64      1.61 o
   3  25   1       38.96       40.84      2.09 o
  -3  26   1        7.25        7.85      1.17 o
  -2  26   1        0.03       -0.85      0.86 o
  -1  26   1      200.40      194.01      4.96 o
   0  26   1        4.76        3.07      1.06 o
   1  26   1       14.81       15.62      1.47 o
   2  26   1        0.29        2.15      1.13 o
  -2  27   1       14.03       13.62      1.42 o
  -1  27   1       59.74       64.60      2.63 o
   0  27   1        1.21        1.95      1.44 o
   1  27   1      210.77      200.72      6.42 o
  -8   0   2        0.11       -1.09      1.09 o
  -7   0   2       41.54       31.69      2.79 o
  -6   0   2      609.99      491.05     20.20 o
  -5   0   2        4.35        6.10      0.64 o
  -4   0   2       10.48       12.82      0.97 o
  -3   0   2      733.82      740.03     20.79 o
  -2   0   2        0.19       -0.16      0.16 o
  -1   0   2      559.04      487.73      6.13 o
   0   0   2    32040.22    29572.23    830.50 o
   1   0   2       33.96       29.65      0.73 o
   2   0   2       15.91       22.94      1.44 o
   3   0   2      852.36      850.07     11.91 o
   4   0   2        0.27       -0.71      0.71 o
   5   0   2        1.56        0.48      0.84 o
   6   0   2       23.26       28.37      3.07 o
   7   0   2        4.70        5.35      2.19 o
  -8   1   2        5.44        6.36      0.97 o
  -7   1   2       50.28       55.12      2.86 o
  -6   1   2        5.11        5.50      0.85 o
  -5   1   2       28.58       35.25      0.99 o
  -4   1   2      311.83      300.06      3.99 o
  -3   1   2     1838.53     1978.88     18.89 o
  -2   1   2        5.32        1.87      0.19 o
  -1   1   2       79.71       67.86      0.93 o
   0   1   2    15640.94    15063.28    136.55 o
   1   1   2       86.43       69.91      0.81 o
   2   1   2      302.84      292.76      3.25 o
   3   1   2       69.14       64.71      1.08 o
   4   1   2       20.69       20.80      1.09 o
   5   1   2        0.09        0.25      0.65 o
   6   1   2       35.10       32.69      2.34 o
   7   1   2        2.43        2.68      1.48 o
  -8   2   2        9.29       10.13      1.07 o
  -7   2   2        0.18        0.80      0.95 o
  -6   2   2      143.33      141.37      4.36 o
  -5   2   2        4.40        7.63      0.55 o
  -4   2   2      395.03      403.94      4.84 o
  -3   2   2      559.28      550.34      6.45 o
  -2   2   2      123.00      119.31      1.43 o
  -1   2   2     3811.87     3474.93     43.26 o
   0   2   2     1466.81     1345.95     12.90 o
   1   2   2      127.89      120.07      1.39 o
   2   2   2       63.63       66.94      0.98 o
   3   2   2      140.02      140.73      1.77 o
   4   2   2        3.40        2.41      0.55 o
   5   2   2       62.06       65.25      1.80 o
   6   2   2       49.19       48.97      2.47 o
   7   2   2        3.20        4.09      2.19 o
  -8   3   2        5.74        4.66      0.94 o
  -7   3   2       16.21       14.37      1.46 o
  -6   3   2       21.85       18.70      1.10 o
  -5   3   2      110.13      105.90      1.93 o
  -4   3   2       66.62       73.84      1.24 o
  -3   3   2      196.10      198.69      2.49 o
  -2   3   2      294.49      338.34      4.79 o
  -1   3   2     2038.08     1977.86     21.15 o
   0   3   2      280.82      267.17      2.59 o
   1   3   2       10.09       14.38      0.46 o
   2   3   2      331.52      304.15      3.37 o
   3   3   2       46.46       48.07      0.97 o
   4   3   2       96.63       92.40      1.86 o
   5   3   2        0.01       -0.65      0.65 o
   6   3   2       22.11       22.26      1.63 o
   7   3   2        0.29       -0.71      1.17 o
  -8   4   2        0.08       -0.69      0.84 o
  -7   4   2        0.67        1.60      1.50 o
  -6   4   2      178.43      159.87      3.61 o
  -5   4   2      214.12      194.35      3.12 o
  -4   4   2      800.50      810.88     11.31 o
  -3   4   2        3.18        3.90      0.46 o
  -2   4   2       91.54       92.43      1.75 o
  -1   4   2      336.18      333.14      3.98 o
   0   4   2      382.81      358.60      3.58 o
   1   4   2     1996.64     2014.87     21.60 o
   2   4   2       12.22       12.81      0.50 o
   3   4   2        3.44        1.70      0.38 o
   4   4   2        0.08        0.03      0.53 o
   5   4   2       45.44       41.98      1.71 o
   6   4   2        3.54        2.72      1.04 o
   7   4   2        1.71        1.26      1.30 o
  -8   5   2        3.76        3.88      1.03 o
  -7   5   2       15.99       12.99      1.14 o
  -6   5   2       32.02       29.72      1.34 o
  -5   5   2      472.89      432.27      6.31 o
  -4   5   2      289.11      292.52      4.34 o
  -3   5   2      157.77      159.93      2.57 o
  -2   5   2     2260.40     2235.12     30.16 o
  -1   5   2      465.55      432.27      5.48 o
   0   5   2       15.63        9.58      0.34 o
   1   5   2        0.77        1.66      0.26 o
   2   5   2      295.89      264.24      3.19 o
   3   5   2       10.37        8.50      0.57 o
   4   5   2        3.76        6.70      0.69 o
   5   5   2       50.45       56.04      2.15 o
   6   5   2        7.65        5.34      1.60 o
   7   5   2       11.65       11.00      1.77 o
  -8   6   2        3.24        3.86      1.01 o
  -7   6   2        0.72       -0.12      0.69 o
  -6   6   2       18.55       20.16      1.12 o
  -5   6   2       47.42       48.66      1.24 o
  -4   6   2        7.88        9.95      0.49 o
  -3   6   2       30.18       41.74      1.09 o
  -2   6   2      438.96      400.60      7.26 o
  -1   6   2      278.63      326.87      3.47 o
   0   6   2       40.61       37.59      0.63 o
   1   6   2      255.68      234.16      2.63 o
   2   6   2      196.93      171.21      2.21 o
   3   6   2       65.09       69.58      1.27 o
   4   6   2      193.79      192.73      3.09 o
   5   6   2      240.71      242.20      4.77 o
   6   6   2        5.88        5.88      1.62 o
   7   6   2        2.33        1.51      1.35 o
  -8   7   2        5.90        9.14      1.94 o
  -7   7   2       17.84       18.52      1.21 o
  -6   7   2       90.46       77.46      2.12 o
  -5   7   2      289.53      286.88      4.90 o
  -4   7   2       56.61       55.48      1.17 o
  -3   7   2       29.09       28.29      1.03 o
  -2   7   2      399.49      395.14      7.77 o
  -1   7   2     1069.93     1085.63     13.80 o
   0   7   2       82.59       91.78      1.27 o
   1   7   2      274.85      236.88      2.68 o
   2   7   2      707.18      689.49      7.69 o
   3   7   2       61.14       53.75      1.04 o
   4   7   2       12.75       12.69      0.83 o
   5   7   2        4.41        5.74      1.18 o
   6   7   2        6.91        7.23      1.62 o
  -8   8   2       10.68        9.69      1.17 o
  -7   8   2        0.86       -0.77      1.31 o
  -6   8   2        1.55        2.28      0.63 o
  -5   8   2      385.04      382.46      7.51 o
  -4   8   2      332.14      332.78      4.94 o
  -3   8   2        0.00        0.13      0.46 o
  -2   8   2      201.05      195.01      3.35 o
  -1   8   2       47.97       53.98      0.90 o
   0   8   2       26.66       30.29      0.65 o
   1   8   2        1.07       -0.07      0.27 o
   2   8   2       33.26       37.90      0.94 o
   3   8   2        2.98        3.92      0.44 o
   4   8   2       89.15       93.34      2.01 o
   5   8   2        3.44        3.92      0.92 o
   6   8   2        1.48        1.14      1.20 o
  -8   9   2       24.49       32.54      1.74 o
  -7   9   2       12.37       14.17      1.26 o
  -6   9   2      101.99      103.41      2.57 o
  -5   9   2        0.75        1.17      1.16 o
  -4   9   2        5.16        4.35      0.42 o
  -3   9   2       93.30      111.82      2.64 o
  -2   9   2       75.22       82.57      1.29 o
  -1   9   2      853.30      905.24      9.29 o
   0   9   2       22.52       23.30      0.61 o
   1   9   2      278.24      288.34      3.42 o
   2   9   2      140.10      152.20      2.07 o
   3   9   2        7.39        5.66      0.48 o
   4   9   2        9.60       13.82      0.85 o
   5   9   2       27.97       29.60      1.58 o
   6   9   2        0.72        0.72      0.97 o
  -8  10   2       40.77       45.96      1.99 o
  -7  10   2        6.41        7.43      0.91 o
  -6  10   2        0.42        0.50      0.52 o
  -5  10   2      208.39      219.09      7.35 o
  -4  10   2      331.40      305.99      5.15 o
  -3  10   2       14.76       14.42      0.54 o
  -2  10   2      185.39      215.77      3.07 o
  -1  10   2      302.12      297.81      3.26 o
   0  10   2       11.36       13.74      0.65 o
   1  10   2        0.11       -0.10      0.31 o
   2  10   2      115.38      122.35      1.78 o
   3  10   2        2.48        1.13      0.42 o
   4  10   2       29.93       33.90      1.22 o
   5  10   2       17.48       19.89      1.79 o
   6  10   2       35.52       35.10      1.97 o
  -8  11   2       22.29       26.40      1.58 o
  -7  11   2       23.02       25.92      2.21 o
  -6  11   2       49.46       51.96      1.35 o
  -5  11   2      931.83      940.87     17.36 o
  -4  11   2        0.05       -0.44      0.44 o
  -3  11   2       13.67       15.79      0.72 o
  -2  11   2     1197.42     1333.70     16.77 o
  -1  11   2      520.19      515.71      5.79 o
   0  11   2      340.64      322.75      4.07 o
   1  11   2      307.55      318.00      4.07 o
   2  11   2       91.05      100.90      1.58 o
   3  11   2        8.00        8.55      0.60 o
   4  11   2       27.41       26.42      1.34 o
   5  11   2       11.24       12.47      1.16 o
   6  11   2        0.27        0.27      0.97 o
  -7  12   2        1.45        1.61      0.77 o
  -6  12   2        0.54        0.59      0.55 o
  -5  12   2        8.75        9.38      0.95 o
  -4  12   2       97.75       84.22      2.24 o
  -3  12   2      115.12      116.85      2.12 o
  -2  12   2       49.59       67.59      1.20 o
  -1  12   2      170.11      162.54      2.26 o
   0  12   2       98.99       93.56      1.54 o
   1  12   2      263.97      248.81      3.32 o
   2  12   2       41.08       44.33      1.07 o
   3  12   2        5.02        6.24      0.60 o
   4  12   2       14.20       16.43      1.13 o
   5  12   2      165.65      162.79      3.67 o
   6  12   2        1.26        1.06      0.95 o
  -7  13   2       23.61       26.48      2.35 o
  -6  13   2        2.31        3.12      0.64 o
  -5  13   2       11.71       11.48      0.96 o
  -4  13   2        2.61        6.28      0.76 o
  -3  13   2      160.97      153.63      2.86 o
  -2  13   2        0.67        0.45      0.37 o
  -1  13   2       25.65       27.38      0.77 o
   0  13   2       26.40       26.93      0.83 o
   1  13   2       30.81       31.19      0.93 o
   2  13   2       92.83       96.71      1.69 o
   3  13   2       20.58       19.27      0.93 o
   4  13   2        2.26        1.30      0.74 o
   5  13   2       31.86       32.27      1.62 o
   6  13   2       29.71       31.00      2.08 o
  -7  14   2       20.83       21.07      1.30 o
  -6  14   2      257.01      264.74      4.86 o
  -5  14   2        0.01        0.31      0.70 o
  -4  14   2       43.10       39.03      2.72 o
  -3  14   2      187.24      153.41      3.89 o
  -2  14   2       16.92       13.71      0.70 o
  -1  14   2        2.70        4.23      0.43 o
   0  14   2       96.15       99.70      1.67 o
   1  14   2       10.11       10.30      0.80 o
   2  14   2        7.58       10.71      0.69 o
   3  14   2       11.52        8.18      0.70 o
   4  14   2       33.05       32.90      1.52 o
   5  14   2        0.74        0.40      0.82 o
   6  14   2        0.06       -0.25      0.94 o
  -7  15   2        2.32        1.66      0.77 o
  -6  15   2        8.33       10.57      0.86 o
  -5  15   2       10.55        9.58      0.90 o
  -4  15   2       48.60       42.55      1.62 o
  -3  15   2      224.33      157.66      3.04 o
  -2  15   2       15.24       14.39      0.75 o
  -1  15   2        3.23        4.33      0.57 o
   0  15   2     1064.49     1020.21     12.10 o
   1  15   2        2.56        2.21      0.49 o
   2  15   2        1.88        1.65      0.49 o
   3  15   2       84.44       75.31      1.80 o
   4  15   2       64.67       63.31      2.02 o
   5  15   2        6.13        8.27      1.34 o
  -7  16   2        6.82       10.72      2.43 o
  -6  16   2      126.78      131.61      2.88 o
  -5  16   2        3.27        1.72      0.56 o
  -4  16   2       19.71       16.82      0.90 o
  -3  16   2       34.13       27.13      1.11 o
  -2  16   2        0.05        0.15      0.48 o
  -1  16   2       98.70       93.69      1.98 o
   0  16   2      519.54      517.51      6.46 o
   1  16   2        0.41        0.86      0.52 o
   2  16   2        6.32        5.61      0.62 o
   3  16   2      113.74      110.60      2.33 o
   4  16   2       11.14       12.02      1.07 o
   5  16   2        9.59       11.98      1.19 o
  -7  17   2       62.99       62.55      3.43 o
  -6  17   2       51.28       54.17      1.74 o
  -5  17   2       16.07       19.47      1.04 o
  -4  17   2      585.87      522.83      8.69 o
  -3  17   2       43.34       44.41      1.41 o
  -2  17   2       15.51       13.91      0.80 o
  -1  17   2       93.72       93.67      2.03 o
   0  17   2     1017.82     1036.21     13.36 o
   1  17   2       30.51       33.87      1.03 o
   2  17   2      117.00      105.10      2.05 o
   3  17   2       38.72       35.88      1.53 o
   4  17   2        0.49       -0.83      0.98 o
   5  17   2       11.76        9.39      1.58 o
  -6  18   2       58.97       66.42      2.30 o
  -5  18   2        1.51        0.30      0.56 o
  -4  18   2       42.95       38.96      1.38 o
  -3  18   2       38.46       33.23      1.28 o
  -2  18   2       22.80       23.24      1.45 o
  -1  18   2      167.55      162.78      2.99 o
   0  18   2       81.79      101.35      2.22 o
   1  18   2        0.29       -0.39      0.56 o
   2  18   2        2.29        1.89      0.56 o
   3  18   2       77.88       68.78      2.08 o
   4  18   2       17.40       20.62      1.35 o
   5  18   2        7.96        8.77      1.32 o
  -6  19   2        8.85        8.11      0.92 o
  -5  19   2        0.03       -0.54      0.54 o
  -4  19   2        4.88        3.50      0.67 o
  -3  19   2      134.23      109.50      2.51 o
  -2  19   2       76.41       70.12      1.93 o
  -1  19   2       46.35       47.84      1.51 o
   0  19   2      334.41      331.37      5.33 o
   1  19   2       10.12       11.59      1.00 o
   2  19   2       11.05       11.02      1.00 o
   3  19   2       38.92       35.74      1.57 o
   4  19   2       55.55       57.05      2.39 o
  -6  20   2      100.17      107.27      2.66 o
  -5  20   2        0.25        0.53      0.61 o
  -4  20   2       40.02       37.57      1.42 o
  -3  20   2       21.56       19.03      1.08 o
  -2  20   2        5.25        5.22      0.77 o
  -1  20   2       24.20       25.52      1.15 o
   0  20   2       71.34       75.39      2.13 o
   1  20   2       69.11       69.43      2.07 o
   2  20   2       41.91       39.38      2.77 o
   3  20   2        6.48        6.67      1.17 o
   4  20   2        3.83        4.19      1.15 o
  -5  21   2       39.00       44.79      1.64 o
  -4  21   2        1.24        1.40      0.68 o
  -3  21   2       79.64       69.52      1.97 o
  -2  21   2        4.40        4.30      0.78 o
  -1  21   2       39.20       41.30      1.60 o
   0  21   2        3.79        2.13      0.77 o
   1  21   2        5.71        6.70      1.42 o
   2  21   2       45.82       45.11      2.01 o
   3  21   2       17.92       16.34      1.41 o
   4  21   2        1.55        0.46      0.95 o
  -5  22   2        0.35        0.87      0.72 o
  -4  22   2       20.54       18.23      1.15 o
  -3  22   2        5.34        8.33      0.89 o
  -2  22   2       36.14       36.49      1.53 o
  -1  22   2       26.46       30.84      1.67 o
   0  22   2       49.17       46.08      1.89 o
   1  22   2       15.16       16.10      1.19 o
   2  22   2        3.12        4.54      1.05 o
   3  22   2        1.04        1.95      0.99 o
  -5  23   2      154.71      161.79      5.20 o
  -4  23   2        2.74        2.43      0.79 o
  -3  23   2        3.00        1.82      0.73 o
  -2  23   2      129.24      136.85      5.09 o
  -1  23   2       11.48       13.20      1.39 o
   0  23   2       27.85       31.86      1.81 o
   1  23   2       18.35       22.39      1.67 o
   2  23   2       49.63       49.37      2.21 o
   3  23   2        3.81        2.13      1.01 o
  -4  24   2       40.16       42.05      1.68 o
  -3  24   2        8.02       10.39      1.17 o
  -2  24   2       32.89       39.96      1.92 o
  -1  24   2        0.50       -0.40      0.82 o
   0  24   2        4.45        3.52      1.06 o
   1  24   2       18.09       21.52      1.61 o
   2  24   2        9.78       11.61      2.28 o
   3  24   2        0.20       -0.92      0.92 o
  -3  25   2        0.00        0.11      0.86 o
  -2  25   2        3.81        3.82      1.30 o
  -1  25   2       45.19       48.50      2.22 o
   0  25   2        1.74        1.61      1.05 o
   1  25   2       28.08       24.71      3.86 o
   2  25   2        7.43        6.33      3.78 o
  -3  26   2        6.11        6.23      1.14 o
  -2  26   2        3.55        5.92      1.13 o
  -1  26   2       22.20       27.73      3.31 o
   0  26   2        1.36        0.51      1.03 o
   1  26   2       11.37       11.26      1.78 o
  -1  27   2        1.10        1.48      1.01 o
   0  27   2        0.54        1.20      1.31 o
  -8   1   3        9.56        9.06      1.34 o
  -7   1   3       64.26       55.65      3.25 o
  -6   1   3       15.88       13.14      0.80 o
  -5   1   3       48.98       39.48      1.16 o
  -4   1   3      646.82      676.78      7.92 o
  -3   1   3       17.77       18.98      0.57 o
  -2   1   3      803.66      762.75      8.27 o
  -1   1   3       20.18       17.27      0.43 o
   0   1   3        9.43        7.39      0.36 o
   1   1   3      230.80      232.37      2.55 o
   2   1   3       51.31       48.41      0.98 o
   3   1   3      127.65      122.92      2.05 o
   4   1   3       29.77       32.53      1.13 o
   5   1   3       16.67       17.56      1.31 o
   6   1   3        1.09       -0.99      1.11 o
  -8   2   3        9.34       10.07      1.41 o
  -7   2   3        1.45        3.57      1.04 o
  -6   2   3        0.09       -0.48      0.48 o
  -5   2   3        9.52       10.63      0.65 o
  -4   2   3      505.54      541.96      6.44 o
  -3   2   3      323.93      318.72      3.87 o
  -2   2   3      264.72      261.14      2.89 o
  -1   2   3       48.29       52.04      0.78 o
   0   2   3        0.00       -0.02      0.23 o
   1   2   3      644.54      657.45      7.33 o
   2   2   3      144.32      136.12      1.83 o
   3   2   3       11.95       12.06      0.86 o
   4   2   3      108.81      105.89      2.34 o
   5   2   3        3.96        4.14      1.09 o
   6   2   3       22.44       21.35      2.16 o
  -8   3   3        3.53        3.89      1.13 o
  -7   3   3        0.69        0.32      0.65 o
  -6   3   3      223.16      198.41      3.63 o
  -5   3   3        4.77        4.47      0.47 o
  -4   3   3      542.30      561.45      6.66 o
  -3   3   3      987.03     1046.78     12.11 o
  -2   3   3       50.05       55.56      0.90 o
  -1   3   3      344.15      361.76      3.84 o
   0   3   3      109.49      102.67      1.32 o
   1   3   3      456.96      447.58      5.12 o
   2   3   3        0.59        0.09      0.40 o
   3   3   3      110.92      114.34      2.12 o
   4   3   3       16.52       17.73      1.08 o
   5   3   3        4.18        5.16      1.88 o
   6   3   3        0.89       -1.16      1.16 o
  -8   4   3        0.44       -1.29      1.91 o
  -7   4   3       58.51       58.01      1.90 o
  -6   4   3      248.29      225.61      4.64 o
  -5   4   3      209.06      198.14      3.58 o
  -4   4   3      354.52      357.75      4.37 o
  -3   4   3       12.21       12.47      0.42 o
  -2   4   3       73.17       82.22      1.23 o
  -1   4   3     1721.35     1728.18     17.46 o
   0   4   3      125.09      135.41      1.49 o
   1   4   3      508.32      532.69      5.67 o
   2   4   3       31.95       29.93      0.85 o
   3   4   3       27.66       29.79      1.11 o
   4   4   3       31.77       33.55      1.34 o
   5   4   3       78.90       82.63      2.85 o
   6   4   3        0.02       -0.86      1.18 o
  -8   5   3       33.69       48.23      2.40 o
  -7   5   3        6.81        5.52      0.92 o
  -6   5   3        3.72        4.34      0.66 o
  -5   5   3        3.04        3.53      0.59 o
  -4   5   3       96.16       90.58      1.36 o
  -3   5   3       71.62       61.82      1.48 o
  -2   5   3      660.26      634.94      7.48 o
  -1   5   3      669.48      665.74      7.31 o
   0   5   3       10.76       11.55      0.42 o
   1   5   3        8.96       13.70      0.70 o
   2   5   3        7.52        5.83      0.50 o
   3   5   3        4.59        4.41      0.63 o
   4   5   3        3.12        2.81      0.73 o
   5   5   3       55.40       57.74      2.08 o
   6   5   3        6.49        3.67      1.48 o
  -8   6   3        3.43        3.24      1.03 o
  -7   6   3        6.98        5.70      1.11 o
  -6   6   3       36.41       35.34      1.29 o
  -5   6   3      679.95      688.81     11.00 o
  -4   6   3      311.53      294.10      5.06 o
  -3   6   3       89.65       91.41      2.77 o
  -2   6   3       87.97       89.91      1.34 o
  -1   6   3       90.86       97.08      1.58 o
   0   6   3       11.21       13.18      0.48 o
   1   6   3      444.91      418.32      4.31 o
   2   6   3       19.43       19.10      0.74 o
   3   6   3        0.23       -0.52      0.52 o
   4   6   3       10.55       14.35      1.14 o
   5   6   3        0.14       -0.69      0.86 o
   6   6   3        0.31        1.16      1.27 o
  -8   7   3        0.98        0.48      0.83 o
  -7   7   3        0.21        0.95      0.81 o
  -6   7   3       95.18       85.40      2.28 o
  -5   7   3     1082.59     1050.31     20.68 o
  -4   7   3      678.33      651.52     10.44 o
  -3   7   3        1.52        1.04      0.42 o
  -2   7   3       14.37       16.80      0.54 o
  -1   7   3       37.20       41.75      1.17 o
   0   7   3      379.26      354.35      4.11 o
   1   7   3      816.77      857.21      8.46 o
   2   7   3        2.88        3.16      0.42 o
   3   7   3       10.84       10.28      0.72 o
   4   7   3      230.95      222.42      3.89 o
   5   7   3        6.63        7.58      1.08 o
   6   7   3        0.48        0.38      1.28 o
  -8   8   3       54.71       65.44      3.15 o
  -7   8   3        5.58        7.87      0.81 o
  -6   8   3       66.68       67.12      4.36 o
  -5   8   3       18.19       16.37      1.54 o
  -4   8   3       72.09       67.19      2.61 o
  -3   8   3       25.15       27.35      0.98 o
  -2   8   3      240.61      259.53      4.58 o
  -1   8   3     1237.04     1230.53     14.25 o
   0   8   3      130.89      135.08      1.83 o
   1   8   3      505.73      484.37      4.96 o
   2   8   3        1.06        1.23      0.40 o
   3   8   3       46.56       45.67      1.44 o
   4   8   3      263.74      266.11      4.49 o
   5   8   3       68.91       74.90      2.48 o
   6   8   3       45.32       47.13      2.88 o
  -8   9   3      133.27      159.77      7.42 o
  -7   9   3        7.03        7.13      0.79 o
  -6   9   3        7.83        8.72      0.92 o
  -5   9   3      510.97      513.08     12.29 o
  -4   9   3      667.98      627.66     17.75 o
  -3   9   3       82.28       84.40      3.46 o
  -2   9   3      279.41      305.54      5.72 o
  -1   9   3     2210.14     2270.43     26.01 o
   0   9   3        0.24        0.23      0.33 o
   1   9   3       73.09       70.46      1.25 o
   2   9   3       16.47       14.52      0.71 o
   3   9   3       11.05       10.45      0.73 o
   4   9   3       41.64       40.77      1.47 o
   5   9   3       65.37       63.32      2.20 o
   6   9   3        3.98        4.86      1.54 o
  -8  10   3        0.01       -0.52      0.78 o
  -7  10   3        4.22        2.70      0.67 o
  -6  10   3       78.48       78.27      3.87 o
  -5  10   3     1102.90     1063.53     46.27 o
  -4  10   3      421.94      396.49      9.72 o
  -3  10   3       15.72       13.69      0.76 o
  -2  10   3        0.98       -0.43      0.43 o
  -1  10   3      163.10      199.94      2.68 o
   0  10   3      129.26      124.23      1.75 o
   1  10   3       53.30       57.83      1.14 o
   2  10   3        0.26        0.86      0.46 o
   3  10   3       76.42       73.36      1.63 o
   4  10   3        5.72        6.35      0.81 o
   5  10   3        3.51        2.95      1.45 o
   6  10   3        1.23        1.14      1.32 o
  -8  11   3       15.48       21.55      1.37 o
  -7  11   3        5.41        4.44      0.70 o
  -6  11   3       36.77       38.64      1.72 o
  -5  11   3      105.36      102.58      3.69 o
  -4  11   3       34.24       32.92      2.61 o
  -3  11   3       51.06       47.14      1.08 o
  -2  11   3       31.82       32.92      0.80 o
  -1  11   3       81.16       71.81      1.20 o
   0  11   3        0.05       -0.04      0.36 o
   1  11   3      185.75      192.51      2.74 o
   2  11   3       42.24       44.22      1.14 o
   3  11   3        0.58        0.27      0.55 o
   4  11   3       30.01       30.85      1.52 o
   5  11   3       23.96       29.27      4.56 o
  -8  12   3        1.31        1.31      1.15 o
  -7  12   3       53.19       58.01      2.35 o
  -6  12   3      122.98      123.43      3.60 o
  -5  12   3        0.03        0.07      1.93 o
  -4  12   3        7.10        6.57      1.20 o
  -3  12   3       19.26       19.42      0.97 o
  -2  12   3       26.75       36.59      0.80 o
  -1  12   3      197.88      188.53      2.42 o
   0  12   3       14.37       17.55      0.64 o
   1  12   3       97.53       99.37      1.73 o
   2  12   3        0.57        0.07      0.45 o
   3  12   3       46.51       44.17      2.04 o
   4  12   3      103.18      104.64      2.74 o
   5  12   3       49.17       50.17      2.04 o
  -7  13   3        0.13       -0.08      0.58 o
  -6  13   3        6.18        8.17      0.87 o
  -5  13   3        1.85        2.77      1.13 o
  -4  13   3        5.09        7.20      1.25 o
  -3  13   3       15.74       12.99      0.85 o
  -2  13   3       39.02       42.69      0.97 o
  -1  13   3       69.08       75.50      1.26 o
   0  13   3       46.71       41.68      1.05 o
   1  13   3      167.37      163.81      2.47 o
   2  13   3        1.85        1.78      0.49 o
   3  13   3        0.27       -0.27      0.53 o
   4  13   3       14.39       14.23      1.20 o
   5  13   3        2.92        3.07      1.25 o
  -7  14   3       18.79       21.27      3.07 o
  -6  14   3        0.04        0.79      0.88 o
  -5  14   3       52.26       51.68      2.65 o
  -4  14   3      243.77      215.81      4.67 o
  -3  14   3       16.35       19.83      1.20 o
  -2  14   3       13.25       11.63      0.59 o
  -1  14   3        0.45        0.72      0.49 o
   0  14   3      117.85      113.12      1.89 o
   1  14   3      425.41      422.51      5.42 o
   2  14   3        7.45        8.64      0.68 o
   3  14   3        7.97        9.32      0.83 o
   4  14   3       20.80       23.33      1.41 o
   5  14   3        1.36        1.80      1.09 o
  -7  15   3       12.13       14.85      1.37 o
  -6  15   3       64.93       76.67      7.67 o
  -5  15   3        0.00        0.58      1.03 o
  -4  15   3       52.70       50.83      1.77 o
  -3  15   3      183.22      177.46      4.02 o
  -2  15   3       65.98       57.96      1.53 o
  -1  15   3       83.95       88.68      1.77 o
   0  15   3      131.17      128.15      2.47 o
   1  15   3       21.17       25.86      0.93 o
   2  15   3       13.78       14.33      0.84 o
   3  15   3        0.00       -0.21      0.55 o
   4  15   3       17.98       19.00      1.41 o
   5  15   3        0.32       -0.20      1.01 o
  -7  16   3        2.18        2.33      0.79 o
  -6  16   3        4.42        6.17      2.16 o
  -5  16   3        0.12        0.04      0.57 o
  -4  16   3       62.93       62.87      2.04 o
  -3  16   3       30.87       36.20      1.24 o
  -2  16   3       11.44       10.97      0.70 o
  -1  16   3      291.27      284.69      4.18 o
   0  16   3      452.84      449.31      6.22 o
   1  16   3        0.00       -0.34      0.51 o
   2  16   3       26.31       23.46      1.01 o
   3  16   3        0.84        1.21      0.63 o
   4  16   3        0.51        0.04      0.90 o
   5  16   3        1.43        1.79      1.20 o
  -7  17   3        4.87        5.60      1.32 o
  -6  17   3       16.80       19.11      2.92 o
  -5  17   3        0.00       -0.32      0.54 o
  -4  17   3        4.04        4.35      0.80 o
  -3  17   3       11.48       12.97      0.84 o
  -2  17   3       24.16       20.46      0.99 o
  -1  17   3        4.45        3.14      0.63 o
   0  17   3       19.06       25.21      1.93 o
   1  17   3        7.34        7.55      0.72 o
   2  17   3        0.00        0.22      0.60 o
   3  17   3        0.56        1.21      0.83 o
   4  17   3        2.18        0.96      0.84 o
  -6  18   3       46.32       50.00      4.13 o
  -5  18   3        2.79        3.12      0.74 o
  -4  18   3      121.96      110.58      3.01 o
  -3  18   3        0.05        0.38      0.57 o
  -2  18   3       11.56       10.70      0.89 o
  -1  18   3      331.15      329.39      4.82 o
   0  18   3      418.76      407.75      5.80 o
   1  18   3       31.34       27.94      1.22 o
   2  18   3       22.64       20.48      1.23 o
   3  18   3       11.83       11.21      1.29 o
   4  18   3        2.76        3.06      1.71 o
  -6  19   3       39.28       41.65      3.95 o
  -5  19   3        0.33        0.45      0.71 o
  -4  19   3       33.66       31.67      1.43 o
  -3  19   3       44.81       36.06      1.37 o
  -2  19   3       71.72       66.07      1.90 o
  -1  19   3       99.40       97.08      2.22 o
   0  19   3       72.93       74.08      1.77 o
   1  19   3       32.71       31.19      1.33 o
   2  19   3        0.69        1.21      0.74 o
   3  19   3       29.08       27.76      1.76 o
   4  19   3        1.14       -0.46      1.25 o
  -6  20   3        6.74        4.59      1.09 o
  -5  20   3       30.69       34.97      1.32 o
  -4  20   3       71.34       63.13      1.89 o
  -3  20   3        2.63        2.19      0.66 o
  -2  20   3       22.98       24.49      1.25 o
  -1  20   3        0.07        0.15      0.71 o
   0  20   3       56.61       58.46      1.74 o
   1  20   3      243.76      243.38      4.28 o
   2  20   3        4.61        6.07      0.93 o
   3  20   3        1.87        4.61      2.12 o
  -5  21   3        7.15        6.26      0.81 o
  -4  21   3       12.73       12.57      0.95 o
  -3  21   3        4.48        3.86      0.77 o
  -2  21   3        4.20        4.87      0.99 o
  -1  21   3       11.87       12.60      1.12 o
   0  21   3       25.51       27.28      2.12 o
   1  21   3       36.45       37.75      1.52 o
   2  21   3        0.97       -0.52      1.01 o
   3  21   3        0.68       -0.84      1.87 o
  -5  22   3        1.85        1.54      0.69 o
  -4  22   3        4.69        4.03      0.89 o
  -3  22   3       15.83       14.68      1.11 o
  -2  22   3       52.03       53.90      1.84 o
  -1  22   3       23.38       24.62      1.69 o
   0  22   3        3.83        2.73      1.24 o
   1  22   3       50.65       51.28      2.31 o
   2  22   3        9.13       10.65      2.42 o
   3  22   3        9.66        7.84      1.73 o
  -5  23   3       85.50       77.80      3.83 o
  -4  23   3        3.62        4.14      0.83 o
  -3  23   3        1.51        1.00      0.75 o
  -2  23   3        0.54        1.21      1.00 o
  -1  23   3        0.13       -0.82      0.82 o
   0  23   3        0.39        0.47      0.94 o
   1  23   3       46.77       46.26      2.78 o
   2  23   3        1.33        0.95      2.54 o
  -4  24   3       49.35       47.80      1.78 o
  -3  24   3        1.48        1.78      0.96 o
  -2  24   3       18.99       20.31      1.50 o
  -1  24   3       27.92       33.33      2.49 o
   0  24   3        5.05        8.93      1.30 o
   1  24   3        6.51        4.26      2.40 o
   2  24   3       10.43       11.70      3.71 o
  -3  25   3       11.72       10.30      1.52 o
  -2  25   3       39.18       38.39      1.97 o
  -1  25   3      215.07      212.43      8.60 o
   0  25   3        2.61        2.08      1.29 o
   1  25   3        3.43        4.45      1.78 o
  -2  26   3        7.32        9.43      2.12 o
  -1  26   3       68.29       69.41      2.72 o
   0  26   3       12.93       13.91      1.55 o
  -8   0   4        0.03        0.24      1.34 o
  -7   0   4      132.69      119.36      5.38 o
  -6   0   4      221.53      180.46      4.75 o
  -5   0   4       99.69       95.55      2.31 o
  -4   0   4      288.41      278.23      5.34 o
  -3   0   4      854.39      891.90     15.84 o
  -2   0   4       41.48       40.03      0.97 o
  -1   0   4       47.37       46.82      1.31 o
   0   0   4       49.03       43.20      1.32 o
   1   0   4        2.14        1.46      0.57 o
   2   0   4      218.42      206.89      3.59 o
   3   0   4       84.01       75.63      2.51 o
   4   0   4        3.80        3.02      1.18 o
   5   0   4        3.53        6.26      2.25 o
  -8   1   4        2.33        4.33      1.11 o
  -7   1   4        0.81        0.11      0.79 o
  -6   1   4      336.67      284.23      4.91 o
  -5   1   4        4.34        7.18      0.52 o
  -4   1   4      139.85      135.82      1.77 o
  -3   1   4        2.70        4.60      0.29 o
  -2   1   4       58.53       52.47      0.89 o
  -1   1   4       97.49      102.23      1.32 o
   0   1   4     2547.76     2497.75     22.83 o
   1   1   4        2.90        3.40      0.50 o
   2   1   4       31.75       31.85      0.94 o
   3   1   4       26.77       27.27      1.15 o
   4   1   4        0.00       -0.69      0.69 o
   5   1   4        6.78        9.59      1.76 o
  -8   2   4        0.40        1.43      0.99 o
  -7   2   4        0.68       -0.25      0.57 o
  -6   2   4       27.18       29.65      1.12 o
  -5   2   4        2.00        1.84      0.42 o
  -4   2   4        1.54        2.14      0.32 o
  -3   2   4      323.10      311.90      3.38 o
  -2   2   4       19.92       17.70      0.53 o
  -1   2   4     1897.67     1833.92     19.72 o
   0   2   4     2570.85     2410.47     32.85 o
   1   2   4       77.09       74.22      1.32 o
   2   2   4        0.48       -0.14      0.52 o
   3   2   4        8.60        5.99      0.83 o
   4   2   4        5.08        3.43      0.84 o
   5   2   4        8.53        8.28      1.63 o
  -8   3   4        7.35        8.63      1.29 o
  -7   3   4       17.37       16.72      1.19 o
  -6   3   4       40.02       41.64      1.29 o
  -5   3   4       23.63       20.11      0.85 o
  -4   3   4      493.75      495.28      5.97 o
  -3   3   4      164.36      154.46      1.82 o
  -2   3   4       19.92       23.95      0.62 o
  -1   3   4        0.03        1.08      0.59 o
   0   3   4        2.21        2.98      0.79 o
   1   3   4       11.72       12.84      0.63 o
   2   3   4       10.24       10.44      0.71 o
   3   3   4       60.42       61.51      1.72 o
   4   3   4       16.53       17.67      1.31 o
   5   3   4       13.92       13.36      1.36 o
  -8   4   4        8.79        5.01      1.12 o
  -7   4   4       32.04       29.14      1.38 o
  -6   4   4       82.10       73.49      1.96 o
  -5   4   4      508.58      462.25      6.68 o
  -4   4   4      207.99      219.17      2.86 o
  -3   4   4      169.42      161.32      2.38 o
  -2   4   4       74.59       52.94      0.80 o
  -1   4   4        1.62        1.20      0.53 o
   0   4   4       39.02       33.46      0.92 o
   1   4   4      236.50      248.63      3.14 o
   2   4   4       58.76       54.95      1.44 o
   3   4   4        4.52        2.13      0.74 o
   4   4   4        0.83       -0.45      1.02 o
   5   4   4        0.80        0.57      1.48 o
  -8   5   4        4.44        4.93      1.10 o
  -7   5   4        0.01       -0.57      0.57 o
  -6   5   4       46.64       42.32      2.35 o
  -5   5   4       30.40       31.57      0.91 o
  -4   5   4        6.77        7.87      0.44 o
  -3   5   4       28.98       29.20      0.71 o
  -2   5   4      441.11      392.90      3.99 o
  -1   5   4       23.08       18.83      0.59 o
   0   5   4       49.15       46.78      1.06 o
   1   5   4       18.54       25.15      0.82 o
   2   5   4       16.03       12.42      0.82 o
   3   5   4       13.23       14.25      1.00 o
   4   5   4        4.28        4.37      1.12 o
   5   5   4       53.93       57.22      2.55 o
  -8   6   4        4.91        7.33      1.15 o
  -7   6   4       11.37        7.79      0.87 o
  -6   6   4      128.15      119.45      3.53 o
  -5   6   4       36.65       34.48      1.37 o
  -4   6   4        2.79        2.98      0.36 o
  -3   6   4       55.41       54.63      1.10 o
  -2   6   4      137.33      137.06      2.06 o
  -1   6   4       32.90       42.08      0.89 o
   0   6   4       29.85       23.80      0.75 o
   1   6   4      101.63       90.50      1.42 o
   2   6   4       62.32       62.52      1.52 o
   3   6   4       36.49       36.70      1.42 o
   4   6   4       22.99       27.28      3.17 o
   5   6   4        6.71        6.45      2.16 o
  -8   7   4        0.55       -0.20      1.32 o
  -7   7   4        3.06        2.45      0.60 o
  -6   7   4       50.28       45.89      3.96 o
  -5   7   4        0.97        1.75      0.83 o
  -4   7   4      281.45      275.46      4.28 o
  -3   7   4       48.47       47.04      1.02 o
  -2   7   4       54.19       43.45      0.88 o
  -1   7   4      379.58      356.20      4.45 o
   0   7   4        5.43        5.68      0.47 o
   1   7   4       35.84       39.56      1.01 o
   2   7   4      100.53       90.81      1.72 o
   3   7   4        0.07       -0.55      0.55 o
   4   7   4        3.36        4.10      0.92 o
   5   7   4       13.28       13.20      1.60 o
  -8   8   4        5.80        5.85      1.43 o
  -7   8   4        0.55        0.94      0.63 o
  -6   8   4        9.80       13.53      1.11 o
  -5   8   4      522.28      505.99     11.27 o
  -4   8   4      104.37      103.59      2.41 o
  -3   8   4       14.12       12.23      0.52 o
  -2   8   4        0.10       -0.27      0.27 o
  -1   8   4       19.62       22.15      0.72 o
   0   8   4        8.52        8.45      0.53 o
   1   8   4        2.79        5.71      0.58 o
   2   8   4        0.80        1.14      0.77 o
   3   8   4        2.11        1.80      0.61 o
   4   8   4       28.58       28.14      1.48 o
   5   8   4        1.69        1.78      1.21 o
  -8   9   4        9.52        9.33      1.52 o
  -7   9   4        4.34        6.51      0.83 o
  -6   9   4       63.88       65.95      4.22 o
  -5   9   4        4.08        6.24      1.25 o
  -4   9   4       20.30       20.24      1.31 o
  -3   9   4       68.47       72.81      1.28 o
  -2   9   4       87.45       75.91      1.27 o
  -1   9   4      284.73      277.91      3.37 o
   0   9   4       31.49       30.18      0.87 o
   1   9   4       92.37       81.46      1.57 o
   2   9   4       30.81       31.18      1.03 o
   3   9   4        0.03       -0.56      0.56 o
   4   9   4        4.84        4.70      0.93 o
   5   9   4       13.81       13.38      2.29 o
  -8  10   4       37.73       38.35      4.27 o
  -7  10   4        2.91        3.22      0.70 o
  -6  10   4       27.47       30.29      3.16 o
  -5  10   4      570.91      585.28     13.91 o
  -4  10   4      134.36      121.63      3.20 o
  -3  10   4       11.14        9.77      0.60 o
  -2  10   4        0.00        0.69      0.28 o
  -1  10   4       51.72       45.16      0.96 o
   0  10   4       56.76       55.46      1.14 o
   1  10   4        0.74        0.09      0.47 o
   2  10   4        7.58        8.29      0.68 o
   3  10   4        1.34        0.54      0.64 o
   4  10   4       10.06       11.25      1.41 o
   5  10   4        0.25        0.47      1.11 o
  -8  11   4       55.93       57.11      2.51 o
  -7  11   4        0.47        0.21      1.79 o
  -6  11   4        6.35        5.77      2.01 o
  -5  11   4      133.84      127.82      4.23 o
  -4  11   4      205.71      178.19      4.20 o
  -3  11   4       31.58       28.73      1.13 o
  -2  11   4      356.21      372.46      6.77 o
  -1  11   4        5.98        7.14      0.68 o
   0  11   4       86.02       78.94      1.40 o
   1  11   4        1.40        1.16      0.50 o
   2  11   4       22.10       24.83      0.95 o
   3  11   4       12.00       11.23      0.90 o
   4  11   4       11.14        9.42      1.39 o
   5  11   4        6.33        5.11      1.29 o
  -8  12   4        0.71       -0.89      0.89 o
  -7  12   4       41.57       38.04      3.62 o
  -6  12   4       19.21       18.65      2.76 o
  -5  12   4      173.11      172.63      5.62 o
  -4  12   4       11.33       13.59      1.23 o
  -3  12   4      217.79      195.32      3.76 o
  -2  12   4       50.77       50.40      1.36 o
  -1  12   4      164.74      164.78      2.43 o
   0  12   4        0.54       -0.15      0.42 o
   1  12   4       66.58       63.90      1.40 o
   2  12   4       16.37       15.85      0.83 o
   3  12   4        0.45        0.35      0.62 o
   4  12   4        1.19        1.02      1.04 o
   5  12   4       14.13       13.40      1.66 o
  -7  13   4        0.91        2.70      2.01 o
  -6  13   4       22.42       21.96      2.98 o
  -5  13   4       21.68       21.71      1.88 o
  -4  13   4       62.84       51.10      2.09 o
  -3  13   4       64.88       55.33      1.95 o
  -2  13   4       13.82       12.78      0.67 o
  -1  13   4       18.91       16.60      0.74 o
   0  13   4       24.36       26.26      1.03 o
   1  13   4       42.74       43.24      1.20 o
   2  13   4       12.07       12.10      0.83 o
   3  13   4       34.41       35.23      1.56 o
   4  13   4       11.39       13.08      1.57 o
  -7  14   4       49.14       56.05      4.41 o
  -6  14   4       84.66       86.82      5.29 o
  -5  14   4        4.74        4.10      1.26 o
  -4  14   4       29.74       31.57      1.73 o
  -3  14   4       79.64       60.42      1.43 o
  -2  14   4        7.92        8.25      0.61 o
  -1  14   4        0.00       -0.44      0.44 o
   0  14   4       72.89       74.19      2.05 o
   1  14   4        3.78        5.37      0.70 o
   2  14   4        1.99        1.33      0.64 o
   3  14   4        5.75        5.96      0.91 o
   4  14   4        6.02        5.21      1.26 o
  -7  15   4        7.81        7.53      2.49 o
  -6  15   4      241.28      250.30     10.42 o
  -5  15   4        7.32        5.33      1.31 o
  -4  15   4       17.17       16.64      1.11 o
  -3  15   4        2.97        1.07      0.44 o
  -2  15   4       11.42       10.89      0.68 o
  -1  15   4       41.66       38.55      1.16 o
   0  15   4      396.52      384.84      5.48 o
   1  15   4        0.00        0.32      0.59 o
   2  15   4        1.71        1.04      0.80 o
   3  15   4        1.01        0.38      0.75 o
   4  15   4        5.06        4.62      1.56 o
  -7  16   4       20.61       23.39      3.31 o
  -6  16   4       45.09       45.30      4.04 o
  -5  16   4        1.25        2.73      1.20 o
  -4  16   4       41.74       41.26      1.59 o
  -3  16   4       72.71       62.43      1.36 o
  -2  16   4        0.78        0.53      0.51 o
  -1  16   4       99.02       99.59      2.18 o
   0  16   4      106.81      107.87      2.18 o
   1  16   4        0.68        0.57      0.61 o
   2  16   4       48.26       50.43      2.71 o
   3  16   4        9.97       11.57      1.79 o
   4  16   4        0.16       -1.23      1.23 o
  -7  17   4        5.62        4.80      2.28 o
  -6  17   4       15.39       15.71      2.86 o
  -5  17   4        6.33        8.89      1.52 o
  -4  17   4      379.01      332.75      6.91 o
  -3  17   4       12.44       10.92      1.21 o
  -2  17   4       51.85       49.81      1.49 o
  -1  17   4       16.50       15.16      1.00 o
   0  17   4      295.97      296.43      4.94 o
   1  17   4       16.28       16.35      1.20 o
   2  17   4       24.77       23.57      1.76 o
   3  17   4       72.85       69.86      3.43 o
   4  17   4        0.06       -1.22      1.58 o
  -6  18   4       11.99       13.58      2.79 o
  -5  18   4        0.07       -1.15      1.15 o
  -4  18   4       16.22       18.27      1.21 o
  -3  18   4       75.30       67.24      1.71 o
  -2  18   4       25.59       25.18      1.67 o
  -1  18   4      198.85      186.91      3.45 o
   0  18   4      181.71      173.54      3.34 o
   1  18   4        0.90        1.06      0.82 o
   2  18   4        8.38        8.82      1.94 o
   3  18   4        6.33        4.62      1.62 o
  -6  19   4      133.05      129.45      6.93 o
  -5  19   4        0.03       -0.24      1.17 o
  -4  19   4        0.28        0.79      0.60 o
  -3  19   4       10.66        8.41      1.07 o
  -2  19   4        8.78        7.31      0.82 o
  -1  19   4        2.79        2.80      0.75 o
   0  19   4      110.18      108.47      2.50 o
   1  19   4        7.30        7.86      1.07 o
   2  19   4        0.11        0.80      0.97 o
   3  19   4        0.03       -0.13      1.34 o
  -6  20   4       31.30       32.45      3.80 o
  -5  20   4        1.63        3.08      1.44 o
  -4  20   4        6.57        7.55      0.84 o
  -3  20   4        2.44        1.67      0.70 o
  -2  20   4        3.56        1.39      0.74 o
  -1  20   4        0.11       -0.39      0.67 o
   0  20   4        2.82        0.13      0.81 o
   1  20   4        3.62        2.74      0.95 o
   2  20   4       22.37       24.01      1.75 o
   3  20   4        0.38       -0.60      2.22 o
  -5  21   4        1.18        3.64      1.16 o
  -4  21   4       42.11       34.51      1.43 o
  -3  21   4       33.86       29.03      1.61 o
  -2  21   4        4.04        3.65      0.86 o
  -1  21   4        0.78       -0.18      0.69 o
   0  21   4        1.64        1.62      0.86 o
   1  21   4       15.90       14.28      1.48 o
   2  21   4        0.25        0.56      1.69 o
  -5  22   4       40.32       41.91      2.04 o
  -4  22   4        0.06        0.70      0.70 o
  -3  22   4       47.99       45.96      1.71 o
  -2  22   4       11.97       13.61      1.62 o
  -1  22   4       46.21       46.64      4.50 o
   0  22   4        4.50        3.14      0.98 o
   1  22   4        6.54        5.59      1.73 o
   2  22   4       15.34       17.20      2.15 o
  -4  23   4       43.98       45.35      1.70 o
  -3  23   4        0.09        1.50      0.78 o
  -2  23   4       72.00       75.95      2.65 o
  -1  23   4        0.02       -1.04      1.04 o
   0  23   4       15.76       16.45      1.58 o
   1  23   4        5.88        7.84      2.72 o
  -4  24   4       19.98       18.91      1.59 o
  -3  24   4        0.02       -0.57      0.83 o
  -2  24   4        1.16        0.14      1.41 o
  -1  24   4        1.14       -0.07      1.10 o
   0  24   4        8.98        8.73      1.37 o
  -2  25   4        0.64       -0.92      0.92 o
  -1  25   4        4.70        5.38      1.90 o
  -8   1   5        7.70        3.24      1.23 o
  -7   1   5       35.51       26.57      1.36 o
  -6   1   5       19.67       21.78      0.83 o
  -5   1   5       10.11        7.79      0.58 o
  -4   1   5       85.19       83.62      1.55 o
  -3   1   5        2.05        1.58      0.32 o
  -2   1   5      250.02      255.99      3.14 o
  -1   1   5        3.25        3.20      0.47 o
   0   1   5        0.26        0.41      0.38 o
   1   1   5       77.86       76.29      1.62 o
   2   1   5        2.64        2.60      0.82 o
   3   1   5       15.70       14.72      1.15 o
   4   1   5        0.03        0.84      0.96 o
   5   1   5        0.70        0.89      1.37 o
  -8   2   5        2.39        4.48      1.09 o
  -7   2   5       16.91       15.12      1.07 o
  -6   2   5       40.56       40.84      1.10 o
  -5   2   5        7.61        9.53      0.60 o
  -4   2   5       28.20       34.70      0.90 o
  -3   2   5        9.42       10.33      0.46 o
  -2   2   5       17.17       20.53      0.68 o
  -1   2   5        0.01        0.35      0.43 o
   0   2   5        8.39        5.66      0.53 o
   1   2   5        5.79        6.37      0.75 o
   2   2   5       31.23       34.11      1.56 o
   3   2   5        0.75        1.74      0.82 o
   4   2   5        3.16        2.48      0.93 o
   5   2   5        3.44        7.07      4.15 o
  -8   3   5        1.57        2.69      1.09 o
  -7   3   5        0.79       -0.25      0.61 o
  -6   3   5      216.92      196.18      3.65 o
  -5   3   5       42.98       39.89      1.04 o
  -4   3   5      599.38      610.86      6.82 o
  -3   3   5      171.91      174.79      2.41 o
  -2   3   5      109.71      114.17      1.56 o
  -1   3   5       18.01       19.33      0.63 o
   0   3   5       24.56       26.42      0.92 o
   1   3   5      213.77      213.63      3.72 o
   2   3   5        8.14        7.46      0.97 o
   3   3   5       40.55       39.16      1.80 o
   4   3   5       23.42       24.08      1.64 o
   5   3   5        4.64        5.40      1.70 o
  -8   4   5        0.21       -0.56      0.90 o
  -7   4   5        7.57       10.38      0.90 o
  -6   4   5       27.00       26.83      1.27 o
  -5   4   5       44.58       38.20      1.02 o
  -4   4   5       55.07       56.57      1.04 o
  -3   4   5      113.32      112.06      1.60 o
  -2   4   5       25.62       21.92      0.68 o
  -1   4   5      403.61      432.96      4.76 o
   0   4   5        0.35        0.65      0.44 o
   1   4   5        0.06        1.24      0.68 o
   2   4   5        0.16       -0.69      0.69 o
   3   4   5        6.09        6.69      1.09 o
   4   4   5        0.05       -0.93      0.93 o
   5   4   5       18.55       15.78      2.16 o
  -8   5   5       19.34       20.79      2.02 o
  -7   5   5       26.65       21.84      1.16 o
  -6   5   5        6.70        7.00      0.97 o
  -5   5   5      107.00      110.94      2.36 o
  -4   5   5      195.05      184.95      2.55 o
  -3   5   5       16.19       17.96      0.66 o
  -2   5   5        8.51        6.00      0.51 o
  -1   5   5        0.78        1.09      0.42 o
   0   5   5       39.90       41.90      1.14 o
   1   5   5        0.48        0.05      0.65 o
   2   5   5        3.02        1.79      0.80 o
   3   5   5        1.03       -0.06      0.83 o
   4   5   5        4.16        2.49      1.21 o
  -8   6   5        0.06       -0.17      0.80 o
  -7   6   5        0.68       -0.60      0.60 o
  -6   6   5        2.89        2.69      0.91 o
  -5   6   5        0.62        0.26      0.91 o
  -4   6   5      190.63      190.44      2.89 o
  -3   6   5       62.39       61.02      1.08 o
  -2   6   5       37.28       32.24      0.78 o
  -1   6   5        9.69       10.64      0.59 o
   0   6   5        1.45        0.54      0.52 o
   1   6   5      145.67      144.79      2.56 o
   2   6   5        2.68        2.08      0.71 o
   3   6   5        0.25        0.01      0.74 o
   4   6   5       20.22       17.06      1.60 o
  -8   7   5       21.23       24.60      1.29 o
  -7   7   5        0.96        1.24      0.70 o
  -6   7   5      105.73      101.49      2.67 o
  -5   7   5      508.68      514.18      8.36 o
  -4   7   5       86.29       78.88      1.93 o
  -3   7   5        0.57        0.58      0.40 o
  -2   7   5      169.54      179.55      2.38 o
  -1   7   5       45.45       46.53      1.07 o
   0   7   5        8.51        7.86      0.65 o
   1   7   5        0.52        1.16      0.87 o
   2   7   5        2.76        0.61      0.67 o
   3   7   5       12.82       12.35      1.05 o
   4   7   5       98.62       96.87      2.80 o
  -8   8   5      139.03      153.20      6.97 o
  -7   8   5        2.89        2.96      0.70 o
  -6   8   5       45.98       45.08      3.68 o
  -5   8   5      850.91      829.44     19.63 o
  -4   8   5       81.78       76.50      1.88 o
  -3   8   5        2.57        4.25      0.84 o
  -2   8   5      171.66      179.53      2.76 o
  -1   8   5       16.57       18.28      0.76 o
   0   8   5       61.18       63.95      1.52 o
   1   8   5      125.67      118.23      2.25 o
   2   8   5        4.44        3.56      0.74 o
   3   8   5        0.06       -0.15      0.71 o
   4   8   5        1.14        4.23      1.04 o
  -8   9   5       10.69        9.90      2.40 o
  -7   9   5        0.08        1.25      1.64 o
  -6   9   5       10.88        8.26      2.13 o
  -5   9   5      338.82      325.42      8.43 o
  -4   9   5       72.86       71.34      1.86 o
  -3   9   5       17.70       16.80      0.71 o
  -2   9   5        3.70        3.78      0.56 o
  -1   9   5      527.15      520.94      7.01 o
   0   9   5       69.54       70.35      1.60 o
   1   9   5       39.78       43.37      1.34 o
   2   9   5        1.22        0.40      0.67 o
   3   9   5       10.19       10.93      1.12 o
   4   9   5       21.78       20.98      1.85 o
  -8  10   5       30.26       30.41      3.52 o
  -7  10   5        0.05        1.34      1.70 o
  -6  10   5        0.17       -0.85      1.52 o
  -5  10   5       47.13       50.69      2.75 o
  -4  10   5      265.88      251.92      5.42 o
  -3  10   5        2.96        3.23      0.46 o
  -2  10   5       21.08       23.75      1.32 o
  -1  10   5       73.50       68.91      1.55 o
   0  10   5        7.23        7.28      0.70 o
   1  10   5       15.40       16.31      0.92 o
   2  10   5        1.56        1.14      0.66 o
   3  10   5       27.97       25.40      1.46 o
   4  10   5       29.85       35.30      2.21 o
  -8  11   5        0.04       -0.94      1.76 o
  -7  11   5       36.77       35.79      3.52 o
  -6  11   5        3.86        4.04      1.94 o
  -5  11   5      232.19      236.29      5.71 o
  -4  11   5      108.33      104.45      2.38 o
  -3  11   5       17.40       17.74      0.74 o
  -2  11   5        9.85        9.23      0.65 o
  -1  11   5        0.02        0.17      0.51 o
   0  11   5       38.17       38.68      1.38 o
   1  11   5        0.82        0.53      0.59 o
   2  11   5        4.25        2.92      0.73 o
   3  11   5        0.91        1.83      0.85 o
   4  11   5       13.08       13.24      1.61 o
  -7  12   5        8.96        9.14      2.40 o
  -6  12   5      108.64      100.59      5.62 o
  -5  12   5       56.68       55.28      2.42 o
  -4  12   5       22.02       24.22      1.11 o
  -3  12   5        0.09        0.18      0.42 o
  -2  12   5       26.09       26.71      0.95 o
  -1  12   5      117.71      114.15      2.11 o
   0  12   5       12.94       12.61      0.93 o
   1  12   5      120.08      119.04      2.57 o
   2  12   5        2.94        3.28      0.89 o
   3  12   5        2.06        2.00      0.84 o
   4  12   5        2.46        2.44      1.22 o
  -7  13   5        8.92       10.45      2.61 o
  -6  13   5       16.20       18.56      2.83 o
  -5  13   5        2.60        1.99      1.06 o
  -4  13   5       39.58       37.64      1.38 o
  -3  13   5        2.74        3.08      0.50 o
  -2  13   5        2.16        2.74      0.54 o
  -1  13   5        0.07       -0.45      0.59 o
   0  13   5       10.52       10.24      1.11 o
   1  13   5       55.14       56.73      1.73 o
   2  13   5        5.51        5.94      1.10 o
   3  13   5        3.98        2.23      1.07 o
   4  13   5       21.00       21.45      3.19 o
  -7  14   5        2.35        2.43      2.10 o
  -6  14   5       44.90       43.11      3.80 o
  -5  14   5       26.66       24.21      2.49 o
  -4  14   5        1.00        0.84      0.61 o
  -3  14   5       38.10       37.81      1.07 o
  -2  14   5        5.98        4.24      0.61 o
  -1  14   5        0.76        0.42      0.66 o
   0  14   5       83.87       82.56      2.68 o
   1  14   5        9.72       10.10      0.96 o
   2  14   5        1.64        1.74      0.97 o
   3  14   5        2.77        1.90      1.03 o
  -7  15   5       13.47       15.43      2.98 o
  -6  15   5       25.20       34.51      3.71 o
  -5  15   5       20.39       22.64      2.03 o
  -4  15   5      109.00      103.46      2.48 o
  -3  15   5       44.11       45.61      1.19 o
  -2  15   5       42.26       41.32      1.22 o
  -1  15   5        3.83        4.09      0.78 o
   0  15   5       66.05       67.67      1.90 o
   1  15   5       31.17       30.41      1.38 o
   2  15   5        0.35        0.63      0.94 o
   3  15   5        1.25        2.23      1.63 o
  -7  16   5        7.86        9.42      2.52 o
  -6  16   5        6.52       12.27      2.64 o
  -5  16   5        0.11        0.07      1.15 o
  -4  16   5        0.13       -0.95      0.95 o
  -3  16   5        8.36        7.18      0.65 o
  -2  16   5        7.42        5.19      0.65 o
  -1  16   5      110.36      112.03      4.06 o
   0  16   5       96.70      103.72      2.61 o
   1  16   5        5.29        7.09      1.03 o
   2  16   5       12.09        9.77      1.33 o
   3  16   5        0.11       -1.25      1.31 o
  -6  17   5        0.17       -0.39      1.91 o
  -5  17   5        0.07       -1.14      1.14 o
  -4  17   5        1.17        0.03      0.48 o
  -3  17   5        7.39        7.21      0.67 o
  -2  17   5        4.45        4.34      0.77 o
  -1  17   5        0.36        1.90      0.97 o
   0  17   5        8.24        8.19      0.98 o
   1  17   5        8.91        7.75      1.08 o
   2  17   5        0.04       -0.60      0.98 o
   3  17   5        1.81        0.98      2.64 o
  -6  18   5        7.81       11.12      2.70 o
  -5  18   5        1.72        0.68      1.26 o
  -4  18   5        9.05        6.90      0.66 o
  -3  18   5        1.74        1.67      0.58 o
  -2  18   5        2.88        1.64      0.74 o
  -1  18   5      167.57      163.13      3.35 o
   0  18   5       56.94       61.40      2.00 o
   1  18   5        5.61        7.73      1.27 o
   2  18   5       11.93       12.01      1.87 o
  -6  19   5       66.67       72.52      5.19 o
  -5  19   5       19.83       19.69      2.37 o
  -4  19   5       94.82       86.44      2.19 o
  -3  19   5       10.45        9.45      0.88 o
  -2  19   5       43.37       41.64      1.66 o
  -1  19   5        0.13       -0.64      0.73 o
   0  19   5       40.54       41.22      1.86 o
   1  19   5       55.47       50.98      2.34 o
   2  19   5        0.11       -0.95      0.95 o
  -5  20   5        5.48        7.80      1.75 o
  -4  20   5        1.46        1.66      0.70 o
  -3  20   5        1.21        0.66      0.71 o
  -2  20   5        2.44       -0.34      0.71 o
  -1  20   5        0.50       -0.74      0.74 o
   0  20   5       28.74       29.82      1.66 o
   1  20   5        8.12        9.18      1.41 o
   2  20   5        0.44        0.55      2.31 o
  -5  21   5       11.61       10.14      1.88 o
  -4  21   5        0.83        0.49      0.72 o
  -3  21   5        0.15       -0.72      0.72 o
  -2  21   5       11.60       10.83      1.03 o
  -1  21   5        0.04        0.43      0.87 o
   0  21   5        8.18       11.16      1.25 o
   1  21   5       14.27       12.97      1.54 o
  -4  22   5        1.28        1.62      0.79 o
  -3  22   5        5.64        6.15      1.08 o
  -2  22   5       11.54       11.41      1.35 o
  -1  22   5       13.01       11.40      1.26 o
   0  22   5        9.14        8.12      1.22 o
  -3  23   5        0.12       -0.25      0.81 o
  -2  23   5       34.68       35.97      3.55 o
  -1  23   5        1.04        1.46      0.96 o
   0  23   5        3.21        0.12      0.97 o
  -2  24   5       13.74       15.81      1.81 o
  -8   0   6        2.04        5.50      1.58 o
  -7   0   6       16.07       15.07      1.97 o
  -6   0   6       44.28       44.84      1.76 o
  -5   0   6       26.31       27.83      1.68 o
  -4   0   6       86.45       83.22      2.34 o
  -3   0   6       54.31       53.80      1.91 o
  -2   0   6        0.29        1.03      0.66 o
  -1   0   6      182.13      167.13      3.96 o
   0   0   6       85.82       71.82      2.48 o
   1   0   6       10.77       11.55      1.69 o
   2   0   6       57.13       56.56      4.03 o
   3   0   6        0.00       -1.12      1.90 o
   4   0   6        0.26       -0.94      1.48 o
  -8   1   6        4.28        3.28      1.03 o
  -7   1   6        6.17        7.70      1.15 o
  -6   1   6      187.95      182.06      3.16 o
  -5   1   6       44.97       43.91      1.17 o
  -4   1   6        4.57        3.80      0.71 o
  -3   1   6       83.89       83.41      1.42 o
  -2   1   6       20.35       19.07      0.75 o
  -1   1   6      152.10      145.86      2.80 o
   0   1   6        7.43        6.39      0.95 o
   1   1   6        9.18        9.91      1.11 o
   2   1   6       12.17       10.80      1.22 o
   3   1   6        7.60        7.87      1.28 o
   4   1   6        0.95        0.86      1.83 o
  -8   2   6        0.27       -0.85      0.85 o
  -7   2   6       32.18       29.52      1.45 o
  -6   2   6       84.92       74.73      1.74 o
  -5   2   6       13.68       14.66      0.77 o
  -4   2   6       70.57       71.94      1.52 o
  -3   2   6        9.17       10.14      0.60 o
  -2   2   6        2.14        2.56      0.54 o
  -1   2   6      134.37      133.94      2.64 o
   0   2   6      550.97      531.16      7.37 o
   1   2   6       12.35       11.66      1.25 o
   2   2   6        0.46        0.01      0.77 o
   3   2   6        2.05        2.18      1.07 o
   4   2   6        2.27       -0.37      1.19 o
  -8   3   6        0.23        0.68      2.19 o
  -7   3   6        0.74        0.40      0.67 o
  -6   3   6       24.83       28.15      1.10 o
  -5   3   6       70.83       71.17      1.66 o
  -4   3   6      118.54      119.73      1.95 o
  -3   3   6        8.75       10.02      0.68 o
  -2   3   6        9.85        9.22      0.72 o
  -1   3   6      117.05      108.05      1.95 o
   0   3   6       86.29       93.12      2.04 o
   1   3   6        4.31        3.90      0.85 o
   2   3   6        0.06       -0.74      0.74 o
   3   3   6        4.96        3.02      1.00 o
   4   3   6        3.51        5.19      1.68 o
  -8   4   6       14.81       13.56      1.36 o
  -7   4   6       10.73        8.66      0.89 o
  -6   4   6        2.73        1.27      0.84 o
  -5   4   6       95.22       91.45      1.90 o
  -4   4   6       11.18       11.15      0.69 o
  -3   4   6       36.27       34.10      1.07 o
  -2   4   6        1.71       -0.14      0.58 o
  -1   4   6       11.91       11.57      0.76 o
   0   4   6        7.57        6.82      0.75 o
   1   4   6       19.48       21.42      1.23 o
   2   4   6        3.25        3.61      0.89 o
   3   4   6       23.46       27.91      1.83 o
   4   4   6        0.51       -0.30      1.06 o
  -8   5   6        3.52        6.05      1.10 o
  -7   5   6       21.30       21.46      1.21 o
  -6   5   6        2.60        3.81      0.71 o
  -5   5   6       19.98       18.54      0.77 o
  -4   5   6        5.61        6.66      0.61 o
  -3   5   6       31.69       31.78      1.04 o
  -2   5   6        3.54        1.96      0.55 o
  -1   5   6        0.11       -0.53      0.53 o
   0   5   6       25.66       24.10      1.09 o
   1   5   6        4.99        4.76      0.88 o
   2   5   6        7.18        7.36      1.79 o
   3   5   6        3.77        4.22      1.04 o
   4   5   6        0.25       -1.60      2.16 o
  -8   6   6        1.67        0.98      1.52 o
  -7   6   6        0.48       -0.56      0.56 o
  -6   6   6      146.10      145.13      3.53 o
  -5   6   6        2.25        2.02      0.51 o
  -4   6   6      104.42      102.12      1.82 o
  -3   6   6        4.14        5.57      0.61 o
  -2   6   6       36.24       29.03      1.04 o
  -1   6   6        0.18       -0.40      0.65 o
   0   6   6        1.49        1.26      0.64 o
   1   6   6       39.15       41.23      1.58 o
   2   6   6       23.15       20.47      1.25 o
   3   6   6        1.05       -0.08      0.85 o
  -8   7   6        1.21        1.97      1.01 o
  -7   7   6        0.09       -0.43      0.65 o
  -6   7   6        8.91       11.02      1.03 o
  -5   7   6       82.91       83.30      2.10 o
  -4   7   6      102.38      109.55      1.94 o
  -3   7   6       77.66       75.40      1.43 o
  -2   7   6       12.25       13.09      0.79 o
  -1   7   6       76.81       77.52      1.94 o
   0   7   6        2.04        0.43      0.63 o
   1   7   6        2.28        3.15      0.84 o
   2   7   6        0.07        0.56      1.14 o
   3   7   6        0.37        0.38      0.92 o
  -8   8   6        1.51        4.59      1.88 o
  -7   8   6        1.61        1.67      1.70 o
  -6   8   6       14.42       17.46      1.36 o
  -5   8   6      170.23      178.59      3.99 o
  -4   8   6        5.02        6.61      0.59 o
  -3   8   6        0.74        0.84      0.50 o
  -2   8   6        1.23        0.90      0.55 o
  -1   8   6        1.08        2.09      0.71 o
   0   8   6       10.25        8.09      0.92 o
   1   8   6        4.93        4.46      0.85 o
   2   8   6        0.00       -0.70      0.70 o
   3   8   6        2.80        1.64      1.47 o
  -8   9   6        0.73        2.49      1.85 o
  -7   9   6        0.10       -1.58      1.58 o
  -6   9   6        8.77        7.77      1.61 o
  -5   9   6       11.44       14.84      1.16 o
  -4   9   6       12.43       12.59      0.69 o
  -3   9   6       20.46       23.29      0.90 o
  -2   9   6       24.70       25.00      1.01 o
  -1   9   6       47.96       44.90      1.51 o
   0   9   6       11.69       14.38      1.05 o
   1   9   6       11.31       10.72      1.28 o
   2   9   6        1.13       -0.45      0.87 o
   3   9   6        0.00        0.04      1.07 o
  -8  10   6        5.78        6.14      2.34 o
  -7  10   6        0.15       -1.55      1.55 o
  -6  10   6       16.41       18.92      2.02 o
  -5  10   6      198.00      201.77      4.68 o
  -4  10   6        0.58        0.08      0.46 o
  -3  10   6       11.20       11.04      0.72 o
  -2  10   6        2.25        1.60      0.59 o
  -1  10   6        0.35        0.34      0.68 o
   0  10   6        9.49        9.64      0.95 o
   1  10   6        3.08        3.97      0.95 o
   2  10   6        5.25        5.97      1.33 o
   3  10   6        5.97        5.87      1.30 o
  -7  11   6       16.73       16.59      2.89 o
  -6  11   6        8.59        7.61      1.78 o
  -5  11   6       18.85       22.92      1.79 o
  -4  11   6      104.20       98.21      1.81 o
  -3  11   6       70.46       69.85      1.70 o
  -2  11   6       31.31       32.25      1.13 o
  -1  11   6        9.59        8.21      0.93 o
   0  11   6        4.71        5.01      0.86 o
   1  11   6        3.36        2.72      0.92 o
   2  11   6        1.14        0.59      0.98 o
   3  11   6        0.23        0.16      1.53 o
  -7  12   6        4.14        3.77      2.22 o
  -6  12   6       23.72       23.11      2.28 o
  -5  12   6       22.29       22.53      1.30 o
  -4  12   6       67.80       66.44      1.46 o
  -3  12   6       40.00       39.82      1.19 o
  -2  12   6        8.83        8.68      0.86 o
  -1  12   6       13.71       14.98      1.15 o
   0  12   6        0.62        0.67      0.76 o
   1  12   6        0.91        1.42      1.16 o
   2  12   6        7.15        7.66      1.30 o
   3  12   6        8.14        9.02      2.53 o
  -7  13   6       42.01       39.98      3.89 o
  -6  13   6       10.41        9.47      1.89 o
  -5  13   6       39.48       36.66      2.58 o
  -4  13   6       35.33       34.39      1.03 o
  -3  13   6        1.60        1.69      0.61 o
  -2  13   6       20.23       20.93      1.57 o
  -1  13   6       27.57       26.51      1.48 o
   0  13   6        0.02        0.69      0.80 o
   1  13   6        7.74        7.11      1.10 o
   2  13   6        0.01       -0.89      1.03 o
  -7  14   6       23.95       30.11      3.65 o
  -6  14   6        8.48        5.35      2.37 o
  -5  14   6       19.82       22.21      2.24 o
  -4  14   6        2.22        2.37      0.54 o
  -3  14   6       13.50       14.57      0.81 o
  -2  14   6        2.27        1.16      0.69 o
  -1  14   6       27.85       27.28      1.31 o
   0  14   6       78.11       78.19      2.13 o
   1  14   6        4.40        5.27      1.05 o
   2  14   6        1.24        1.75      1.80 o
  -7  15   6        1.16        1.22      2.04 o
  -6  15   6      153.67      165.36      8.02 o
  -5  15   6        3.21        4.30      1.59 o
  -4  15   6       25.88       25.32      1.11 o
  -3  15   6        9.00        9.92      0.76 o
  -2  15   6        4.44        4.97      0.82 o
  -1  15   6       48.37       48.33      1.70 o
   0  15   6        2.22        4.13      0.90 o
   1  15   6        0.67        0.19      0.91 o
   2  15   6       14.07       12.15      1.54 o
  -6  16   6       20.09       25.00      3.52 o
  -5  16   6        0.21       -1.12      1.47 o
  -4  16   6       47.39       42.76      1.21 o
  -3  16   6        2.50        2.67      0.73 o
  -2  16   6        1.94        2.58      0.78 o
  -1  16   6        0.45        0.47      0.81 o
   0  16   6      104.28      103.65      2.99 o
   1  16   6        3.61        1.03      1.49 o
   2  16   6       10.85       13.86      1.60 o
  -6  17   6       10.24       11.51      2.73 o
  -5  17   6       10.76       11.08      2.35 o
  -4  17   6       42.81       42.07      1.24 o
  -3  17   6       49.86       45.70      1.54 o
  -2  17   6       32.25       34.84      1.46 o
  -1  17   6       68.33       65.98      2.28 o
   0  17   6        3.02        4.81      0.99 o
   1  17   6        4.46        5.06      1.31 o
  -6  18   6       32.08       40.22      4.31 o
  -5  18   6        0.33        2.49      2.22 o
  -4  18   6       32.74       33.53      1.24 o
  -3  18   6        7.36        6.21      0.88 o
  -2  18   6        0.47        0.01      0.93 o
  -1  18   6       11.08       13.73      1.21 o
   0  18   6      104.56       99.55      2.87 o
   1  18   6        0.01       -0.08      1.45 o
  -5  19   6        1.44        2.13      2.34 o
  -4  19   6        4.27        3.01      1.02 o
  -3  19   6        0.02       -0.14      0.79 o
  -2  19   6        0.01       -0.73      0.77 o
  -1  19   6       28.04       28.69      2.06 o
   0  19   6        0.57        1.49      1.02 o
   1  19   6        1.10        1.71      1.28 o
  -5  20   6        0.16        0.52      2.10 o
  -4  20   6        2.12        0.67      0.73 o
  -3  20   6        0.08        0.42      0.78 o
  -2  20   6        3.41        1.19      0.84 o
  -1  20   6        4.97        4.90      1.01 o
   0  20   6        5.71        4.35      1.36 o
  -4  21   6       11.82       10.06      1.05 o
  -3  21   6        0.01        0.20      1.11 o
  -2  21   6        0.07       -0.57      0.81 o
  -1  21   6        4.90        3.28      1.08 o
  -3  22   6       18.42       17.56      2.33 o
  -2  22   6       14.22       16.49      1.40 o
  -8   1   7        0.00       -0.82      0.82 o
  -7   1   7        9.40        9.24      2.48 o
  -6   1   7       23.56       28.36      1.41 o
  -5   1   7        0.16       -0.72      0.72 o
  -4   1   7       27.18       29.13      1.40 o
  -3   1   7        8.92        8.61      1.04 o
  -2   1   7       16.40       19.39      1.29 o
  -1   1   7        0.08        0.25      0.72 o
   0   1   7        0.48        0.12      0.84 o
   1   1   7        2.21        2.42      1.02 o
   2   1   7        0.05       -0.34      0.97 o
   3   1   7        4.83        4.14      1.26 o
  -8   2   7        1.09        1.40      0.96 o
  -7   2   7        9.87       11.04      1.40 o
  -6   2   7       27.08       30.59      1.46 o
  -5   2   7       19.06       21.72      1.07 o
  -4   2   7        4.37        5.52      0.93 o
  -3   2   7        0.68        0.16      0.71 o
  -2   2   7       52.04       56.79      1.72 o
  -1   2   7        5.63        5.57      0.98 o
   0   2   7        3.98        3.20      0.95 o
   1   2   7       25.81       27.43      1.63 o
   2   2   7        1.27        2.14      1.11 o
   3   2   7        1.01        0.77      1.29 o
  -8   3   7        2.38        2.38      1.01 o
  -7   3   7        0.42        0.02      0.82 o
  -6   3   7       37.14       40.41      1.58 o
  -5   3   7       23.07       23.00      1.10 o
  -4   3   7       44.12       47.61      1.50 o
  -3   3   7        0.10       -0.74      0.74 o
  -2   3   7        3.35        3.80      0.82 o
  -1   3   7        9.53       10.53      1.32 o
   0   3   7        0.78        2.21      1.29 o
   1   3   7        5.99        4.90      1.11 o
   2   3   7        8.49        8.35      1.29 o
   3   3   7        0.42       -1.22      1.97 o
  -8   4   7        4.39        4.69      1.58 o
  -7   4   7        0.02        0.03      0.83 o
  -6   4   7        2.95        2.06      0.78 o
  -5   4   7       12.61       15.13      1.30 o
  -4   4   7      157.60      165.35      2.75 o
  -3   4   7       21.57       24.38      1.77 o
  -2   4   7        2.33        2.11      0.79 o
  -1   4   7       39.81       41.60      1.63 o
   0   4   7        8.17        6.81      1.00 o
   1   4   7        9.54        8.90      1.00 o
   2   4   7        0.00       -0.45      0.87 o
  -8   5   7       10.64       10.00      1.21 o
  -7   5   7        7.12        5.94      0.86 o
  -6   5   7       17.33       15.75      1.09 o
  -5   5   7       11.61       12.26      0.91 o
  -4   5   7       26.60       28.42      1.17 o
  -3   5   7        5.37        6.58      1.00 o
  -2   5   7        0.36       -0.49      0.74 o
  -1   5   7       10.47        9.67      0.92 o
   0   5   7       10.29       11.69      1.01 o
   1   5   7        3.08        3.19      1.02 o
   2   5   7        0.26       -0.88      0.88 o
  -8   6   7        3.20        4.41      1.94 o
  -7   6   7        1.28        1.26      0.78 o
  -6   6   7        1.56        2.45      0.75 o
  -5   6   7       52.66       52.72      1.64 o
  -4   6   7       34.56       35.78      1.18 o
  -3   6   7       20.72       19.16      1.46 o
  -2   6   7       14.69       16.66      1.00 o
  -1   6   7        0.56        0.50      0.71 o
   0   6   7        3.06        2.58      0.84 o
   1   6   7        9.45        9.86      1.42 o
   2   6   7        0.02       -0.59      1.00 o
  -8   7   7       50.44       59.70      4.34 o
  -7   7   7        0.00       -0.56      0.61 o
  -6   7   7        0.00       -0.45      0.94 o
  -5   7   7        0.74       -0.76      1.22 o
  -4   7   7        4.69        5.87      0.76 o
  -3   7   7       11.16       12.41      0.96 o
  -2   7   7      106.41      108.05      2.21 o
  -1   7   7        0.53        0.20      0.76 o
   0   7   7        0.29       -0.12      0.80 o
   1   7   7       14.09       11.85      1.29 o
   2   7   7        3.59        1.93      0.99 o
  -7   8   7        5.36        5.33      1.04 o
  -6   8   7       53.15       52.46      2.09 o
  -5   8   7      571.70      596.74      7.95 o
  -4   8   7       32.37       33.69      1.24 o
  -3   8   7        7.01        8.23      0.80 o
  -2   8   7        4.09        5.13      0.78 o
  -1   8   7       31.94       30.11      1.41 o
   0   8   7        0.81        0.54      0.82 o
   1   8   7        1.74        0.98      1.00 o
   2   8   7        0.04       -0.76      1.07 o
  -7   9   7        2.40        1.70      1.49 o
  -6   9   7       25.75       23.97      1.49 o
  -5   9   7        1.60        3.05      0.67 o
  -4   9   7        9.12        8.04      0.79 o
  -3   9   7       20.52       20.90      1.14 o
  -2   9   7       13.71       15.18      1.07 o
  -1   9   7        8.12        7.51      0.97 o
   0   9   7       19.55       18.78      1.28 o
   1   9   7       16.91       19.45      1.49 o
   2   9   7        1.12        1.38      1.07 o
  -7  10   7        4.47        5.62      1.67 o
  -6  10   7        2.32        4.39      1.60 o
  -5  10   7       10.34       10.60      0.80 o
  -4  10   7       43.29       44.81      1.40 o
  -3  10   7        4.23        3.57      0.82 o
  -2  10   7        2.57        2.25      0.84 o
  -1  10   7       24.68       25.91      1.60 o
   0  10   7       15.74       16.47      1.23 o
   1  10   7        0.69        1.01      1.03 o
   2  10   7        0.58        0.07      1.79 o
  -7  11   7       12.15       16.10      2.89 o
  -6  11   7       10.61       10.85      1.91 o
  -5  11   7       21.21       24.63      1.07 o
  -4  11   7       43.43       45.12      1.27 o
  -3  11   7        1.66        2.41      1.03 o
  -2  11   7       16.42       17.40      1.15 o
  -1  11   7       21.32       24.83      1.35 o
   0  11   7       13.04       14.79      1.19 o
   1  11   7        3.76        5.14      1.17 o
   2  11   7        0.22        0.79      1.18 o
  -7  12   7        3.09        2.79      2.10 o
  -6  12   7       31.76       36.52      3.02 o
  -5  12   7       93.23       94.09      2.54 o
  -4  12   7       43.11       43.49      1.25 o
  -3  12   7        0.00       -0.24      0.72 o
  -2  12   7        0.05        0.68      0.78 o
  -1  12   7       20.77       20.84      1.28 o
   0  12   7        0.25        1.23      0.87 o
   1  12   7       32.94       33.47      3.27 o
  -6  13   7        6.27        5.20      2.17 o
  -5  13   7        1.13        1.69      0.61 o
  -4  13   7        0.23        1.07      0.65 o
  -3  13   7        6.38        6.85      0.92 o
  -2  13   7        0.04       -0.94      0.94 o
  -1  13   7        0.27        0.75      0.85 o
   0  13   7        6.24        9.51      1.26 o
   1  13   7        0.37        0.09      1.29 o
  -6  14   7       40.23       37.99      2.91 o
  -5  14   7        0.38       -0.12      0.56 o
  -4  14   7       14.18       12.41      1.15 o
  -3  14   7        5.53        6.72      0.90 o
  -2  14   7       23.71       23.55      1.33 o
  -1  14   7        7.62        7.91      1.06 o
   0  14   7       35.65       33.19      1.82 o
   1  14   7        0.70        0.92      1.44 o
  -6  15   7        0.52       -1.54      1.54 o
  -5  15   7       18.96       16.62      2.29 o
  -4  15   7        8.16        7.89      1.19 o
  -3  15   7        1.26        0.51      0.78 o
  -2  15   7        3.91        5.39      0.96 o
  -1  15   7        6.25        5.09      1.44 o
   0  15   7        8.83       12.25      1.35 o
   1  15   7        1.34        1.25      1.48 o
  -6  16   7        2.16        2.67      2.22 o
  -5  16   7        2.00        1.50      0.81 o
  -4  16   7        5.81        5.40      0.96 o
  -3  16   7        7.24        6.05      0.94 o
  -2  16   7        1.78        0.45      0.83 o
  -1  16   7       24.73       23.12      1.46 o
   0  16   7       13.88       15.63      1.49 o
  -5  17   7        0.43        1.19      0.76 o
  -4  17   7        2.36        1.36      0.87 o
  -3  17   7        0.28        0.38      0.81 o
  -2  17   7        0.15       -0.48      0.83 o
  -1  17   7        1.87        2.72      1.00 o
   0  17   7        0.96        0.94      1.23 o
  -4  18   7        6.82        5.98      1.18 o
  -3  18   7        0.29       -0.57      0.79 o
  -2  18   7        2.66        2.20      0.90 o
  -1  18   7       33.50       32.25      1.64 o
  -4  19   7       17.17       17.35      1.27 o
  -3  19   7        0.01       -0.11      0.84 o
  -2  19   7        0.72        0.83      0.90 o
  -7   0   8        6.08        6.62      2.01 o
  -6   0   8       60.53       65.19      3.06 o
  -5   0   8        9.38        9.89      1.55 o
  -4   0   8        0.00       -1.00      2.42 o
  -3   0   8        2.84        3.58      1.45 o
  -2   0   8        0.06        0.05      1.45 o
  -1   0   8      145.99      150.23      7.47 o
   0   0   8        0.60       -1.58      2.34 o
   1   0   8       10.66        7.87      3.04 o
  -7   1   8        4.08        2.94      2.78 o
  -6   1   8        0.09       -0.88      0.88 o
  -5   1   8       27.08       32.01      1.57 o
  -4   1   8       13.01       13.12      1.25 o
  -3   1   8       19.43       18.58      1.71 o
  -2   1   8        0.59        0.54      1.17 o
  -1   1   8        3.00        4.41      1.49 o
   0   1   8       19.71       14.73      2.21 o
   1   1   8        0.51       -1.00      1.69 o
  -7   2   8        9.92       12.17      2.57 o
  -6   2   8       76.82       78.24      2.32 o
  -5   2   8        1.30        1.01      0.91 o
  -4   2   8       19.36       20.50      1.38 o
  -3   2   8        2.38        1.76      1.19 o
  -2   2   8        4.58        3.20      1.37 o
  -1   2   8        0.63       -0.86      1.28 o
   0   2   8       32.46       29.93      2.30 o
   1   2   8        2.33        1.91      1.45 o
  -7   3   8       10.52        9.14      1.27 o
  -6   3   8        1.94        3.03      0.97 o
  -5   3   8       21.34       25.02      1.42 o
  -4   3   8        0.83       -0.87      0.87 o
  -3   3   8        0.03       -0.79      0.79 o
  -2   3   8        0.03        0.54      0.97 o
  -1   3   8       18.75       17.20      1.85 o
   0   3   8       34.88       39.96      2.07 o
   1   3   8        0.35       -0.06      1.13 o
  -7   4   8        3.61        2.54      1.07 o
  -6   4   8        0.46       -0.94      0.94 o
  -5   4   8        4.78        5.44      1.12 o
  -4   4   8       14.37       15.50      1.30 o
  -3   4   8        1.86        1.84      0.97 o
  -2   4   8        2.55        0.66      0.98 o
  -1   4   8       25.92       27.47      2.04 o
   0   4   8        6.52        7.20      1.65 o
   1   4   8        1.25        0.14      1.17 o
  -7   5   8        5.75        5.18      2.29 o
  -6   5   8        8.23        8.18      1.28 o
  -5   5   8        1.11        0.77      0.91 o
  -4   5   8       17.38       20.65      1.45 o
  -3   5   8        7.20        9.28      1.13 o
  -2   5   8        2.67        3.21      1.08 o
  -1   5   8        1.26       -0.53      1.05 o
   0   5   8        2.16        2.53      1.17 o
   1   5   8        0.07        0.01      1.12 o
  -7   6   8        1.59        1.35      0.97 o
  -6   6   8       55.95       62.50      2.40 o
  -5   6   8       34.14       35.19      1.68 o
  -4   6   8       49.46       54.90      1.77 o
  -3   6   8        7.31        9.09      1.24 o
  -2   6   8        0.89       -0.92      0.92 o
  -1   6   8        1.00        0.08      0.92 o
   0   6   8        6.12        5.48      1.14 o
   1   6   8        9.93       10.61      1.30 o
  -7   7   8        0.89        1.34      1.43 o
  -6   7   8        0.19        1.07      1.09 o
  -5   7   8       31.09       33.17      1.42 o
  -4   7   8        1.46        2.65      0.87 o
  -3   7   8       12.46       11.86      1.22 o
  -2   7   8        4.07        1.04      1.00 o
  -1   7   8        8.08        8.54      1.03 o
   0   7   8        0.12       -0.42      0.99 o
   1   7   8        0.00       -0.95      0.99 o
  -7   8   8        1.61        1.04      1.50 o
  -6   8   8        8.02        7.67      1.26 o
  -5   8   8       23.62       26.92      2.17 o
  -4   8   8        0.39        0.18      1.12 o
  -3   8   8        2.72        2.03      0.98 o
  -2   8   8        0.29       -0.81      0.81 o
  -1   8   8        0.10       -0.87      0.87 o
   0   8   8        2.99        1.60      1.05 o
   1   8   8        1.66        1.01      1.01 o
  -7   9   8        0.63       -1.39      1.39 o
  -6   9   8        0.15       -0.60      0.80 o
  -5   9   8        4.29        4.94      0.98 o
  -4   9   8        0.19       -0.06      0.88 o
  -3   9   8        0.91        0.39      0.96 o
  -2   9   8        1.64        1.63      1.05 o
  -1   9   8        3.68        3.48      0.92 o
   0   9   8        0.66        1.44      1.04 o
  -6  10   8        0.32        0.14      0.80 o
  -5  10   8       14.34       16.41      2.07 o
  -4  10   8        7.91        7.85      1.11 o
  -3  10   8       24.73       25.16      1.36 o
  -2  10   8        2.43        0.84      0.83 o
  -1  10   8        5.23        3.87      0.94 o
   0  10   8        0.97       -0.06      1.03 o
  -6  11   8       14.62       14.11      1.41 o
  -5  11   8       17.18       18.42      1.29 o
  -4  11   8        0.05        0.61      0.95 o
  -3  11   8        8.40       11.16      1.10 o
  -2  11   8       12.05       13.79      1.16 o
  -1  11   8        2.07        0.81      0.97 o
   0  11   8        0.78       -0.16      1.10 o
  -6  12   8        4.54        3.30      1.18 o
  -5  12   8        2.70        2.01      1.70 o
  -4  12   8       60.07       63.33      2.13 o
  -3  12   8        0.09       -0.66      0.89 o
  -2  12   8        0.96       -0.47      0.90 o
  -1  12   8        0.22       -0.66      0.94 o
   0  12   8        0.02        1.51      1.13 o
  -5  13   8        3.48        3.94      0.98 o
  -4  13   8        0.04       -0.51      0.96 o
  -3  13   8        0.19       -0.22      1.05 o
  -2  13   8        0.29        0.31      0.90 o
  -1  13   8        0.71        0.14      1.16 o
  -5  14   8        4.56        5.20      1.01 o
  -4  14   8        1.19        1.15      0.84 o
  -3  14   8        1.68        1.63      1.02 o
  -2  14   8        4.55        3.25      1.00 o
  -1  14   8       28.80       31.82      1.67 o
  -4  15   8       13.31       14.37      1.12 o
  -3  15   8        3.24        2.74      1.07 o
  -2  15   8        0.72        1.72      0.98 o
  -4  16   8        6.18        4.26      1.05 o
  -3  16   8        5.41        5.89      1.16 o
  -2  16   8        2.36        3.07      2.31 o
  -6   1   9        7.56        7.48      1.19 o
  -5   1   9        1.70        2.04      1.03 o
  -4   1   9        8.33       10.09      1.47 o
  -3   1   9        1.07        1.05      1.19 o
  -2   1   9        0.05        0.20      1.27 o
  -1   1   9        0.04       -0.13      1.48 o
  -6   2   9        3.14        3.28      1.52 o
  -5   2   9        6.56        7.80      1.22 o
  -4   2   9        0.01       -0.33      1.02 o
  -3   2   9        3.02        1.87      1.20 o
  -2   2   9        8.28        9.69      1.53 o
  -1   2   9        1.17       -0.21      1.44 o
  -6   3   9        1.26       -0.09      1.12 o
  -5   3   9        0.03       -0.96      0.96 o
  -4   3   9        1.13        0.92      1.10 o
  -3   3   9        0.18       -1.22      1.22 o
  -2   3   9        4.34        3.10      1.54 o
  -1   3   9        1.84        0.77      1.56 o
  -6   4   9        8.44        7.62      1.40 o
  -5   4   9       10.96       10.60      1.37 o
  -4   4   9       37.62       42.59      1.99 o
  -3   4   9        0.75        0.95      1.20 o
  -2   4   9        0.08       -1.04      1.30 o
  -1   4   9        2.46        1.14      1.88 o
  -6   5   9        2.60        2.96      1.31 o
  -5   5   9        5.14        6.57      1.21 o
  -4   5   9        0.03        1.35      1.56 o
  -3   5   9        0.02       -1.03      1.03 o
  -2   5   9        3.37        4.99      1.56 o
  -1   5   9        3.26        2.43      1.55 o
  -6   6   9        5.79        4.28      1.29 o
  -5   6   9        1.93        2.30      1.68 o
  -4   6   9        2.26        1.49      0.99 o
  -3   6   9        1.25       -0.29      1.06 o
  -2   6   9       20.20       21.97      2.05 o
  -1   6   9        1.09        3.86      1.57 o
  -6   7   9        1.92        3.11      1.29 o
  -5   7   9       53.46       60.77      2.27 o
  -4   7   9        9.32        9.41      1.17 o
  -3   7   9        2.63        1.11      1.14 o
  -2   7   9        5.90        6.35      1.38 o
  -1   7   9        0.61        0.03      2.63 o
  -5   8   9       53.96       66.55      2.07 o
  -4   8   9        0.33       -0.56      1.28 o
  -3   8   9       18.10       16.97      1.55 o
  -2   8   9        4.16        4.09      1.25 o
  -1   8   9        2.32        4.58      1.57 o
  -5   9   9       42.85       43.86      1.92 o
  -4   9   9       10.28        9.87      1.33 o
  -3   9   9        3.92        3.18      1.20 o
  -2   9   9        0.18        0.70      1.17 o
  -5  10   9        0.10       -0.40      1.02 o
  -4  10   9        0.46       -0.31      1.12 o
  -3  10   9        0.02       -0.75      1.60 o
  -2  10   9       10.12        9.54      1.44 o
  -4  11   9        4.69        5.23      1.23 o
  -3  11   9        0.03       -1.04      1.06 o
 
